# Supplementary material for: Modelling the mass consumption potential of Plant Based Meat: Evidence from an emerging economy
Source: Heliyon. 2024 Jan 8;10(2):e24273. doi: 10.1016/j.heliyon.2024.e24273 (PMC10825489; doi:10.1016/j.heliyon.2024.e24273)
Supplement: Multimedia component 3 [file mmc3.csv]

Gender	Age	Education	Monthly_Income	Occupation	HCS1	HCS2	HCS3	HCS4	HCS5	HMO1	HMO2	HMO3	HMO4	HMO5	PIN1	PIN2	PIN3	PIN4	PIN5	PCM1	PCM2	PCM3	PCM4	PCM5	PCT2	PCT4	PCT5	PPV1	PPV2	PPV3	PPV4	PPV5	ICP1	ICP2	ICP3	ICP4	ICP5	ACO1	Random	HCS	HMO	PIN	PCM	PCT	PPV	ICP	AOC
2	3	3	1	2	4	5	5	5	4	4	4	5	5	5	5	5	4	4	4	4	5	5	5	5	4	5	5	5	5	5	5	5	5	5	5	4	1	5	47.2693439274903	4.6	4.6	4.4	4.8	4.66666666666667	5	4	5
2	3	3	1	2	4	5	5	5	4	4	4	5	5	5	5	5	4	4	4	4	5	5	5	5	4	5	5	5	5	4	4	5	5	5	5	4	3	5	49.8883630162799	4.6	4.6	4.4	4.8	4.66666666666667	4.6	4.4	5
2	3	3	1	3	4	5	5	5	4	4	4	5	5	5	5	5	4	4	4	4	5	5	5	5	4	5	5	5	5	4	4	5	5	5	5	4	3	5	49.1733555021866	4.6	4.6	4.4	4.8	4.66666666666667	4.6	4.4	5
2	3	3	1	4	4	5	5	5	4	4	4	5	5	5	5	5	4	4	4	4	5	5	5	5	4	5	5	5	5	4	4	5	5	5	5	4	3	5	48.9186752609854	4.6	4.6	4.4	4.8	4.66666666666667	4.6	4.4	5
2	3	3	1	1	4	5	5	5	4	4	4	5	5	5	5	5	4	4	4	4	5	5	5	5	4	5	5	5	5	4	4	5	5	5	5	4	3	5	44.4321508577181	4.6	4.6	4.4	4.8	4.66666666666667	4.6	4.4	5
2	3	3	1	1	4	5	5	5	4	4	4	5	5	5	5	5	4	4	4	4	5	5	5	5	4	5	5	5	5	4	4	5	5	5	5	4	3	5	44.6988277658856	4.6	4.6	4.4	4.8	4.66666666666667	4.6	4.4	5
2	3	3	1	1	4	5	5	5	4	4	4	5	5	5	5	5	4	4	4	4	5	5	5	5	4	5	5	5	5	4	4	5	5	5	5	4	4	5	49.0481483304068	4.6	4.6	4.4	4.8	4.66666666666667	4.6	4.6	5
2	3	3	1	1	4	5	5	5	4	4	4	5	5	5	5	5	4	4	4	4	5	5	5	5	4	5	5	5	5	4	4	5	5	5	5	4	4	5	54.9016631331349	4.6	4.6	4.4	4.8	4.66666666666667	4.6	4.6	5
2	3	3	1	1	4	5	5	5	4	4	4	5	5	5	5	5	4	4	4	4	5	5	5	5	4	5	5	5	5	4	4	5	5	5	5	4	4	5	49.4402432892599	4.6	4.6	4.4	4.8	4.66666666666667	4.6	4.6	5
2	3	3	1	2	4	5	5	5	4	4	4	5	5	5	5	5	4	4	4	4	5	5	5	5	4	5	5	5	5	4	4	5	5	5	5	4	4	5	49.0491186750429	4.6	4.6	4.4	4.8	4.66666666666667	4.6	4.6	5
2	3	3	1	1	4	5	5	5	4	4	4	5	5	5	5	5	4	4	4	4	5	5	5	5	4	5	5	5	5	4	4	5	5	5	5	4	4	5	48.9788364865345	4.6	4.6	4.4	4.8	4.66666666666667	4.6	4.6	5
2	3	3	1	1	4	5	5	5	4	4	4	5	5	5	5	5	4	4	4	4	5	5	5	5	4	5	5	5	5	4	4	5	5	5	5	4	4	5	46.5189878013472	4.6	4.6	4.4	4.8	4.66666666666667	4.6	4.6	5
2	3	3	1	3	4	5	5	5	4	4	4	5	5	5	5	5	4	4	4	4	5	5	5	5	4	5	5	5	5	4	4	5	5	5	5	4	4	5	54.2817625637008	4.6	4.6	4.4	4.8	4.66666666666667	4.6	4.6	5
2	3	3	1	1	4	5	5	5	4	4	4	5	5	5	5	5	4	4	4	4	5	5	5	5	4	5	5	5	5	4	4	5	5	5	5	4	4	5	47.3838662961986	4.6	4.6	4.4	4.8	4.66666666666667	4.6	4.6	5
2	3	3	1	5	4	5	5	5	4	4	4	5	5	5	5	5	4	4	4	4	5	5	5	5	4	5	5	5	5	4	4	5	5	5	5	4	4	5	48.6576316867177	4.6	4.6	4.4	4.8	4.66666666666667	4.6	4.6	5
2	3	3	1	1	4	5	5	5	4	4	4	5	5	5	5	5	4	4	4	4	5	5	5	5	4	5	5	5	5	4	4	5	5	5	5	4	4	5	44.6443881846602	4.6	4.6	4.4	4.8	4.66666666666667	4.6	4.6	5
2	3	3	1	1	4	5	5	5	4	4	4	5	5	5	5	5	4	4	4	4	5	5	5	5	4	5	5	5	5	4	4	5	5	5	5	4	5	5	45.4276480171214	4.6	4.6	4.4	4.8	4.66666666666667	4.6	4.8	5
2	3	3	1	1	4	5	5	5	4	4	4	5	5	5	5	5	4	4	4	4	5	5	5	5	4	5	5	5	5	4	4	5	5	5	5	4	5	5	53.0391833818716	4.6	4.6	4.4	4.8	4.66666666666667	4.6	4.8	5
2	3	3	1	1	4	5	5	5	4	4	4	5	5	5	5	5	4	4	4	4	5	5	5	5	4	5	5	5	5	4	4	5	5	5	5	4	5	5	52.2050830413469	4.6	4.6	4.4	4.8	4.66666666666667	4.6	4.8	5
2	3	3	1	2	4	5	5	5	4	4	4	5	5	5	5	5	4	4	4	4	5	5	5	5	4	5	5	5	5	4	4	5	5	5	5	4	5	5	51.751763550635	4.6	4.6	4.4	4.8	4.66666666666667	4.6	4.8	5
2	3	4	1	1	4	5	5	5	4	4	4	5	5	5	5	5	4	4	4	4	5	5	5	5	4	5	5	5	5	4	4	5	5	5	5	4	5	5	50.0426350057575	4.6	4.6	4.4	4.8	4.66666666666667	4.6	4.8	5
2	3	4	1	1	4	5	5	5	4	4	4	5	5	5	5	5	4	4	4	4	5	5	5	5	4	5	5	5	5	4	4	5	5	5	5	4	5	5	47.359173500469	4.6	4.6	4.4	4.8	4.66666666666667	4.6	4.8	5
2	3	4	1	1	4	5	5	5	4	4	4	5	5	5	5	5	4	4	4	4	5	5	5	5	4	5	5	5	5	4	4	5	5	5	5	4	5	5	54.5501485974721	4.6	4.6	4.4	4.8	4.66666666666667	4.6	4.8	5
2	3	4	1	4	4	5	5	5	4	4	4	5	5	5	5	5	4	4	4	4	5	5	5	5	4	5	5	5	5	4	4	5	5	5	5	4	5	5	49.2009559109433	4.6	4.6	4.4	4.8	4.66666666666667	4.6	4.8	5
2	3	4	1	1	4	5	5	5	4	4	4	5	5	5	5	5	4	4	4	4	5	5	5	5	4	5	5	5	5	4	4	5	5	5	5	4	5	5	49.9557879632863	4.6	4.6	4.4	4.8	4.66666666666667	4.6	4.8	5
2	3	4	1	1	4	5	5	5	4	4	4	5	5	5	5	5	4	4	4	4	5	5	5	5	4	5	5	5	5	4	4	5	5	5	5	4	5	5	54.0907149015699	4.6	4.6	4.4	4.8	4.66666666666667	4.6	4.8	5
2	5	4	1	1	4	5	5	5	5	3	5	5	5	5	5	4	4	5	5	4	5	5	5	5	4	5	4	5	5	5	5	5	5	4	5	4	1	4	49.3579012093324	4.8	4.6	4.6	4.8	4.33333333333333	5	3.8	4
2	5	4	1	2	4	5	5	5	5	3	5	5	5	5	5	4	4	5	5	4	5	5	5	5	4	5	4	5	5	5	4	4	5	4	5	4	3	4	49.0443053908434	4.8	4.6	4.6	4.8	4.33333333333333	4.6	4.2	4
2	5	4	1	2	4	5	5	5	5	3	5	5	5	5	5	4	4	5	5	4	5	5	5	5	4	5	4	5	5	5	4	4	5	4	5	4	3	4	52.0863105987489	4.8	4.6	4.6	4.8	4.33333333333333	4.6	4.2	4
2	5	4	1	2	4	5	5	5	5	3	5	5	5	5	5	4	4	5	5	4	5	5	5	5	4	5	4	5	5	5	4	4	5	4	5	4	3	4	47.0575993446984	4.8	4.6	4.6	4.8	4.33333333333333	4.6	4.2	4
2	5	4	1	1	4	5	5	5	5	3	5	5	5	5	5	4	4	5	5	4	5	5	5	5	4	5	4	5	5	5	4	4	5	4	5	4	4	5	49.9896678353952	4.8	4.6	4.6	4.8	4.33333333333333	4.6	4.4	5
2	5	4	1	1	4	5	5	5	5	3	5	5	5	5	5	4	4	5	5	4	5	5	5	5	4	5	4	5	5	5	4	4	5	4	5	4	4	4	53.1734022297194	4.8	4.6	4.6	4.8	4.33333333333333	4.6	4.4	4
2	5	4	1	1	4	5	5	5	5	3	5	5	5	5	5	4	4	5	5	4	5	5	5	5	4	5	4	5	5	5	4	4	5	4	5	4	4	4	45.8455128809936	4.8	4.6	4.6	4.8	4.33333333333333	4.6	4.4	4
2	5	4	1	2	4	5	5	5	5	3	5	5	5	5	5	4	4	5	5	4	5	5	5	5	4	5	4	5	5	5	4	4	5	4	5	4	4	4	49.1584393796083	4.8	4.6	4.6	4.8	4.33333333333333	4.6	4.4	4
2	5	4	1	2	4	5	5	5	5	3	5	5	5	5	5	4	4	5	5	4	5	5	5	5	4	5	4	5	5	5	4	4	5	4	5	4	4	4	47.6610817537861	4.8	4.6	4.6	4.8	4.33333333333333	4.6	4.4	4
2	5	4	1	2	4	5	5	5	5	3	5	5	5	5	5	4	4	5	5	4	5	5	5	5	4	5	4	5	5	5	4	4	5	4	5	4	4	4	49.0563540898365	4.8	4.6	4.6	4.8	4.33333333333333	4.6	4.4	4
2	5	4	1	1	4	5	5	5	5	3	5	5	5	5	5	4	4	5	5	4	5	5	5	5	4	5	4	5	5	5	4	4	5	4	5	4	4	4	46.5825880129787	4.8	4.6	4.6	4.8	4.33333333333333	4.6	4.4	4
2	5	4	1	2	4	5	5	5	5	3	5	5	5	5	5	4	4	5	5	4	5	5	5	5	4	5	4	5	5	5	4	4	5	4	5	4	5	4	53.4422986316197	4.8	4.6	4.6	4.8	4.33333333333333	4.6	4.6	4
2	5	4	1	2	4	5	5	5	5	3	5	5	5	5	5	4	4	5	5	4	5	5	5	5	4	5	4	5	5	5	4	4	5	4	5	4	5	4	54.0640451383441	4.8	4.6	4.6	4.8	4.33333333333333	4.6	4.6	4
2	5	4	1	1	4	5	5	5	5	3	5	5	5	5	5	4	4	5	5	4	5	5	5	5	4	5	4	5	5	5	4	4	5	4	5	4	5	4	46.33327897497	4.8	4.6	4.6	4.8	4.33333333333333	4.6	4.6	4
2	5	5	1	1	4	5	5	5	5	3	5	5	5	5	5	4	4	5	5	4	5	5	5	5	4	5	4	5	5	5	4	4	5	4	5	4	5	4	49.8990492397303	4.8	4.6	4.6	4.8	4.33333333333333	4.6	4.6	4
2	5	5	1	3	4	5	5	5	5	3	5	5	5	5	5	4	4	5	5	4	5	5	5	5	4	5	4	5	5	5	4	4	5	4	5	4	5	4	51.1993592748164	4.8	4.6	4.6	4.8	4.33333333333333	4.6	4.6	4
2	5	5	1	3	4	5	5	5	5	3	5	5	5	5	5	4	4	5	5	4	5	5	5	5	4	5	4	5	5	5	4	4	5	4	5	4	5	4	50.079186726465	4.8	4.6	4.6	4.8	4.33333333333333	4.6	4.6	4
2	5	5	1	3	4	5	5	5	5	3	5	5	5	5	5	4	4	5	5	4	5	5	5	5	4	5	4	5	5	5	4	4	5	4	5	4	5	4	51.2197734247137	4.8	4.6	4.6	4.8	4.33333333333333	4.6	4.6	4
2	5	5	1	3	4	5	5	5	5	3	5	5	5	5	5	4	4	5	5	4	5	5	5	5	4	5	4	5	5	5	4	4	5	4	5	4	5	4	50.38151982796	4.8	4.6	4.6	4.8	4.33333333333333	4.6	4.6	4
2	5	5	1	4	4	5	5	5	5	3	5	5	5	5	5	4	4	5	5	4	5	5	5	5	4	5	4	5	5	5	4	4	5	4	5	4	5	4	49.0461354944632	4.8	4.6	4.6	4.8	4.33333333333333	4.6	4.6	4
2	5	5	1	3	4	5	5	5	5	3	5	5	5	5	5	4	4	5	5	4	5	5	5	5	4	5	4	5	5	5	4	4	5	4	5	4	5	4	52.47943908693	4.8	4.6	4.6	4.8	4.33333333333333	4.6	4.6	4
2	5	5	1	1	4	5	5	5	5	3	5	5	5	5	5	4	4	5	5	4	5	5	5	5	4	5	4	5	5	5	4	4	5	4	5	4	5	4	50.1981902325627	4.8	4.6	4.6	4.8	4.33333333333333	4.6	4.6	4
2	5	5	1	5	4	5	5	5	5	3	5	5	5	5	5	4	4	5	5	4	5	5	5	5	4	5	4	5	5	5	4	4	5	4	5	4	5	4	50.1784556544427	4.8	4.6	4.6	4.8	4.33333333333333	4.6	4.6	4
1	3	5	5	4	4	5	5	5	5	4	4	4	5	5	4	5	5	5	4	4	5	5	4	5	4	4	5	5	5	5	5	5	4	4	5	4	1	4	50.9232503934284	4.8	4.4	4.6	4.6	4.33333333333333	5	3.6	4
1	3	5	5	2	4	5	5	5	5	4	4	4	5	5	4	5	5	5	4	4	5	5	4	5	4	4	5	5	4	5	5	4	4	4	5	4	3	4	46.4213708157878	4.8	4.4	4.6	4.6	4.33333333333333	4.6	4	4
1	3	5	5	2	4	5	5	5	5	4	4	4	5	5	4	5	5	5	4	4	5	5	4	5	4	4	5	5	4	5	5	4	4	4	5	4	3	4	42.8223680217606	4.8	4.4	4.6	4.6	4.33333333333333	4.6	4	4
1	3	5	5	1	4	5	5	5	5	4	4	4	5	5	4	5	5	5	4	4	5	5	4	5	4	4	5	5	4	5	5	4	4	4	5	4	4	4	52.382998553688	4.8	4.4	4.6	4.6	4.33333333333333	4.6	4.2	4
1	3	5	5	2	4	5	5	5	5	4	4	4	5	5	4	5	5	5	4	4	5	5	4	5	4	4	5	5	4	5	5	4	4	4	5	4	4	4	53.2253638614644	4.8	4.4	4.6	4.6	4.33333333333333	4.6	4.2	4
1	3	5	5	2	4	5	5	5	5	4	4	4	5	5	4	5	5	5	4	4	5	5	4	5	4	4	5	5	4	5	5	4	4	4	5	4	4	4	51.2282533129179	4.8	4.4	4.6	4.6	4.33333333333333	4.6	4.2	4
1	3	5	5	1	4	5	5	5	5	4	4	4	5	5	4	5	5	5	4	4	5	5	4	5	4	4	5	5	4	5	5	4	4	4	5	4	4	4	47.0897085470896	4.8	4.4	4.6	4.6	4.33333333333333	4.6	4.2	4
1	3	5	5	1	4	5	5	5	5	4	4	4	5	5	4	5	5	5	4	4	5	5	4	5	4	4	5	5	4	5	5	4	4	4	5	4	4	4	48.6486453866824	4.8	4.4	4.6	4.6	4.33333333333333	4.6	4.2	4
1	3	5	5	1	4	5	5	5	5	4	4	4	5	5	4	5	5	5	4	4	5	5	4	5	4	4	5	5	4	5	5	4	4	4	5	4	4	4	57.0394754925834	4.8	4.4	4.6	4.6	4.33333333333333	4.6	4.2	4
1	3	5	5	4	4	5	5	5	5	4	4	4	5	5	4	5	5	5	4	4	5	5	4	5	4	4	5	5	4	5	5	4	4	4	5	4	4	4	47.9803048948366	4.8	4.4	4.6	4.6	4.33333333333333	4.6	4.2	4
1	3	5	5	4	4	5	5	5	5	4	4	4	5	5	4	5	5	5	4	4	5	5	4	5	4	4	5	5	4	5	5	4	4	4	5	4	4	4	48.5441469283826	4.8	4.4	4.6	4.6	4.33333333333333	4.6	4.2	4
1	3	5	5	1	4	5	5	5	5	4	4	4	5	5	4	5	5	5	4	4	5	5	4	5	4	4	5	5	4	5	5	4	4	4	5	4	4	4	53.1802458738769	4.8	4.4	4.6	4.6	4.33333333333333	4.6	4.2	4
1	3	5	5	4	4	5	5	5	5	4	4	4	5	5	4	5	5	5	4	4	5	5	4	5	4	4	5	5	4	5	5	4	4	4	5	4	4	4	52.9081768575553	4.8	4.4	4.6	4.6	4.33333333333333	4.6	4.2	4
1	3	5	5	1	4	5	5	5	5	4	4	4	5	5	4	5	5	5	4	4	5	5	4	5	4	4	5	5	4	5	5	4	4	4	5	4	4	4	46.6565883019286	4.8	4.4	4.6	4.6	4.33333333333333	4.6	4.2	4
1	3	5	5	1	4	5	5	5	5	4	4	4	5	5	4	5	5	5	4	4	5	5	4	5	4	4	5	5	4	5	5	4	4	4	5	4	5	4	55.283340710681	4.8	4.4	4.6	4.6	4.33333333333333	4.6	4.4	4
1	3	5	5	2	4	5	5	5	5	4	4	4	5	5	4	5	5	5	4	4	5	5	4	5	4	4	5	5	4	5	5	4	4	4	5	4	5	4	51.4408726381895	4.8	4.4	4.6	4.6	4.33333333333333	4.6	4.4	4
1	3	5	5	1	4	5	5	5	5	4	4	4	5	5	4	5	5	5	4	4	5	5	4	5	4	4	5	5	4	5	5	4	4	4	5	4	5	4	48.0068350358929	4.8	4.4	4.6	4.6	4.33333333333333	4.6	4.4	4
1	3	5	5	1	4	5	5	5	5	4	4	4	5	5	4	5	5	5	4	4	5	5	4	5	4	4	5	5	4	5	5	4	4	4	5	4	5	4	49.6680877687818	4.8	4.4	4.6	4.6	4.33333333333333	4.6	4.4	4
1	3	5	5	2	4	5	5	5	5	4	4	4	5	5	4	5	5	5	4	4	5	5	4	5	4	4	5	5	4	5	5	4	4	4	5	4	5	4	53.4137474827842	4.8	4.4	4.6	4.6	4.33333333333333	4.6	4.4	4
1	3	5	5	2	4	5	5	5	5	4	4	4	5	5	4	5	5	5	4	4	5	5	4	5	4	4	5	5	4	5	5	4	4	4	5	4	5	4	53.1102795286145	4.8	4.4	4.6	4.6	4.33333333333333	4.6	4.4	4
1	3	5	5	2	4	5	5	5	5	4	4	4	5	5	4	5	5	5	4	4	5	5	4	5	4	4	5	5	4	5	5	4	4	4	5	4	5	4	43.6227023033218	4.8	4.4	4.6	4.6	4.33333333333333	4.6	4.4	4
1	3	5	5	1	4	5	5	5	5	4	4	4	5	5	4	5	5	5	4	4	5	5	4	5	4	4	5	5	4	5	5	4	4	4	5	4	5	4	55.1295526931249	4.8	4.4	4.6	4.6	4.33333333333333	4.6	4.4	4
1	3	5	5	1	4	5	5	5	5	4	4	4	5	5	4	5	5	5	4	4	5	5	4	5	4	4	5	5	4	5	5	4	4	4	5	4	5	4	48.6696083991211	4.8	4.4	4.6	4.6	4.33333333333333	4.6	4.4	4
1	3	5	5	1	4	5	5	5	5	4	4	4	5	5	4	5	5	5	4	4	5	5	4	5	4	4	5	5	4	5	5	4	4	4	5	4	5	4	51.3873015380644	4.8	4.4	4.6	4.6	4.33333333333333	4.6	4.4	4
1	3	5	5	2	4	5	5	5	5	4	4	4	5	5	4	5	5	5	4	4	5	5	4	5	4	4	5	5	4	5	5	4	4	4	5	4	5	4	49.7569321737101	4.8	4.4	4.6	4.6	4.33333333333333	4.6	4.4	4
1	3	5	5	1	4	5	5	5	5	4	4	4	5	5	4	5	5	5	4	4	5	5	4	5	4	4	5	5	4	5	5	4	4	4	5	4	5	4	45.7865347392439	4.8	4.4	4.6	4.6	4.33333333333333	4.6	4.4	4
1	5	5	2	1	5	5	4	5	4	3	4	4	3	4	5	5	5	4	4	3	3	4	4	4	4	4	4	4	4	4	4	4	2	4	4	4	4	4	52.6107567732272	4.6	3.6	4.6	3.6	4	4	3.6	4
2	5	5	4	1	5	5	4	4	4	4	5	4	5	4	5	4	4	4	4	3	4	4	4	5	4	5	4	4	4	4	3	5	5	4	4	5	4	3	48.5738101644141	4.4	4.4	4.2	4	4.33333333333333	4	4.4	3
2	4	5	4	2	4	4	4	3	4	3	4	3	3	4	3	3	4	4	4	4	3	3	3	4	3	4	4	3	4	4	4	4	4	3	4	4	4	5	47.2889664495533	3.8	3.4	3.6	3.4	3.66666666666667	3.8	3.8	5
1	4	5	5	1	5	5	5	5	4	4	4	2	4	3	3	4	4	4	4	4	4	4	4	4	4	4	4	4	3	3	3	3	3	3	3	3	5	4	44.0344978394642	4.8	3.4	3.8	4	4	3.2	3.4	4
1	3	5	5	2	4	5	5	5	5	4	4	4	5	5	4	5	5	5	4	4	5	5	4	5	5	5	5	5	4	5	5	4	4	4	5	4	2	4	52.2892261680205	4.8	4.4	4.6	4.6	5	4.6	3.8	4
1	3	5	5	1	4	5	5	5	5	4	4	4	5	5	4	5	5	5	4	4	5	5	4	5	5	5	5	5	4	5	5	4	4	4	5	4	2	4	48.7573085191552	4.8	4.4	4.6	4.6	5	4.6	3.8	4
2	3	5	1	2	4	5	5	5	4	4	4	5	5	5	5	5	4	4	4	4	5	5	5	5	5	5	5	5	5	4	4	5	5	5	5	4	2	5	47.5095083388502	4.6	4.6	4.4	4.8	5	4.6	4.2	5
2	3	5	1	1	4	5	5	5	4	4	4	5	5	5	5	5	4	4	4	4	5	5	5	5	5	5	5	5	5	4	4	5	5	5	5	4	2	5	47.4039141867917	4.6	4.6	4.4	4.8	5	4.6	4.2	5
1	1	4	5	1	5	5	5	5	5	5	5	5	5	5	5	5	5	5	1	5	5	5	5	5	5	5	5	5	5	5	4	5	1	5	5	5	5	4	43.8651615457631	5	5	4.2	5	5	4.8	4.2	4
1	1	4	5	1	5	5	5	5	5	5	5	5	5	5	5	5	5	5	1	5	5	5	5	5	5	3	5	3	5	4	5	5	5	5	5	5	5	5	48.5716022477695	5	5	4.2	5	4.33333333333333	4.4	5	5
2	5	4	1	1	5	4	4	4	4	4	4	4	4	4	4	4	4	4	4	4	4	1	1	5	4	5	5	5	5	5	5	5	1	4	5	5	5	4	44.1134236614135	4.2	4	4	3	4.66666666666667	5	4	4
1	2	4	3	2	5	5	5	5	5	5	5	5	5	5	5	5	5	5	5	5	5	5	5	4	5	5	4	4	5	5	5	5	5	4	4	5	3	4	44.8349717993305	5	5	5	4.8	4.66666666666667	4.8	4.2	4
1	2	4	3	2	5	5	5	5	5	5	5	5	5	5	5	5	5	5	5	5	5	5	5	4	5	5	4	4	5	5	5	5	5	4	4	5	3	4	51.122389828379	5	5	5	4.8	4.66666666666667	4.8	4.2	4
1	2	4	3	2	5	5	5	5	5	5	5	5	5	5	5	5	5	5	5	5	5	5	5	4	5	5	4	4	5	5	5	5	5	4	4	5	3	4	52.1278021529587	5	5	5	4.8	4.66666666666667	4.8	4.2	4
1	2	4	3	2	5	5	5	5	5	5	5	5	5	5	5	5	5	5	5	5	5	5	5	4	5	5	4	4	5	5	5	5	5	4	4	5	3	4	48.3092476758428	5	5	5	4.8	4.66666666666667	4.8	4.2	4
1	2	4	3	1	5	5	5	5	5	5	5	5	5	5	5	5	5	5	5	5	5	5	5	4	5	5	4	4	5	5	5	5	5	4	4	5	3	4	51.1462815386387	5	5	5	4.8	4.66666666666667	4.8	4.2	4
1	2	4	3	1	5	5	5	5	5	5	5	5	5	5	5	5	5	5	5	5	5	5	5	4	5	5	4	4	5	5	5	5	5	4	4	5	3	4	55.0524295613187	5	5	5	4.8	4.66666666666667	4.8	4.2	4
1	2	4	3	1	5	5	5	5	5	5	5	5	5	5	5	5	5	5	5	5	5	5	5	4	5	5	4	4	5	5	5	5	5	4	4	5	3	4	50.2297468669621	5	5	5	4.8	4.66666666666667	4.8	4.2	4
1	2	4	3	1	5	5	5	5	5	5	5	5	5	5	5	5	5	5	5	5	5	5	5	4	5	5	4	4	5	5	5	5	5	4	4	5	4	4	52.2191639154906	5	5	5	4.8	4.66666666666667	4.8	4.4	4
1	2	4	3	1	5	5	5	5	5	5	5	5	5	5	5	5	5	5	5	5	5	5	5	4	5	5	4	4	5	5	5	5	5	4	4	5	4	4	45.9990895196483	5	5	5	4.8	4.66666666666667	4.8	4.4	4
1	2	4	3	2	5	5	5	5	5	5	5	5	5	5	5	5	5	5	5	5	5	5	5	4	5	5	4	4	5	5	5	5	5	4	4	5	4	4	46.8908580387386	5	5	5	4.8	4.66666666666667	4.8	4.4	4
1	2	4	3	1	5	5	5	5	5	5	5	5	5	5	5	5	5	5	5	5	5	5	5	4	5	5	4	4	5	5	5	5	5	4	4	5	4	4	46.9010632009748	5	5	5	4.8	4.66666666666667	4.8	4.4	4
1	2	4	3	1	5	5	5	5	5	5	5	5	5	5	5	5	5	5	5	5	5	5	5	4	5	5	4	4	5	5	5	5	5	4	4	5	4	4	49.3216423556839	5	5	5	4.8	4.66666666666667	4.8	4.4	4
1	2	4	3	2	5	5	5	5	5	5	5	5	5	5	5	5	5	5	5	5	5	5	5	4	5	5	4	4	5	5	5	5	5	4	4	5	4	4	50.781112002232	5	5	5	4.8	4.66666666666667	4.8	4.4	4
1	2	4	3	2	5	5	5	5	5	5	5	5	5	5	5	5	5	5	5	5	5	5	5	4	5	5	4	4	5	5	5	5	5	4	4	5	4	4	46.2067903564307	5	5	5	4.8	4.66666666666667	4.8	4.4	4
1	2	4	3	1	5	5	5	5	5	5	5	5	5	5	5	5	5	5	5	5	5	5	5	4	5	5	4	4	5	5	5	5	5	4	4	5	4	4	55.2256256403427	5	5	5	4.8	4.66666666666667	4.8	4.4	4
1	2	4	3	1	5	5	5	5	5	5	5	5	5	5	5	5	5	5	5	5	5	5	5	4	5	5	4	4	5	5	5	5	5	4	4	5	4	4	47.8952999386414	5	5	5	4.8	4.66666666666667	4.8	4.4	4
1	2	4	3	1	5	5	5	5	5	5	5	5	5	5	5	5	5	5	5	5	5	5	5	4	5	5	4	4	5	5	5	5	5	4	4	5	4	4	46.1561287397685	5	5	5	4.8	4.66666666666667	4.8	4.4	4
1	2	4	3	1	5	5	5	5	5	5	5	5	5	5	5	5	5	5	5	5	5	5	5	4	5	5	4	4	5	5	5	5	5	4	4	5	4	5	51.2976948666682	5	5	5	4.8	4.66666666666667	4.8	4.4	5
1	2	4	3	1	5	5	5	5	5	5	5	5	5	5	5	5	5	5	5	5	5	5	5	4	5	5	4	4	5	5	5	5	5	4	4	5	5	4	50.7161195084938	5	5	5	4.8	4.66666666666667	4.8	4.6	4
1	2	4	3	1	5	5	5	5	5	5	5	5	5	5	5	5	5	5	5	5	5	5	5	4	5	5	4	4	5	5	5	5	5	4	4	5	5	4	46.9777550965984	5	5	5	4.8	4.66666666666667	4.8	4.6	4
1	2	4	3	1	5	5	5	5	5	5	5	5	5	5	5	5	5	5	5	5	5	5	5	4	5	5	4	4	5	5	5	5	5	4	4	5	5	4	53.1818602775141	5	5	5	4.8	4.66666666666667	4.8	4.6	4
1	2	4	3	1	5	5	5	5	5	5	5	5	5	5	5	5	5	5	5	5	5	5	5	4	5	5	4	4	5	5	5	5	5	4	4	5	5	4	49.4568134347993	5	5	5	4.8	4.66666666666667	4.8	4.6	4
1	2	4	3	4	5	5	5	5	5	5	5	5	5	5	5	5	5	5	5	5	5	5	5	4	5	5	4	4	5	5	5	5	5	4	4	5	5	4	48.3211718758011	5	5	5	4.8	4.66666666666667	4.8	4.6	4
1	2	4	3	3	5	5	5	5	5	5	5	5	5	5	5	5	5	5	5	5	5	5	5	4	5	5	4	4	5	5	5	5	5	4	4	5	5	4	54.3557536105282	5	5	5	4.8	4.66666666666667	4.8	4.6	4
1	2	4	3	1	5	5	5	5	5	5	5	5	5	5	5	5	5	5	5	5	5	5	5	4	5	5	4	4	5	5	5	5	5	4	4	5	5	4	52.0523742735675	5	5	5	4.8	4.66666666666667	4.8	4.6	4
1	2	4	3	4	5	5	5	5	5	5	5	5	5	5	5	5	5	5	5	5	5	5	5	4	5	5	4	4	5	5	5	5	5	4	4	5	5	4	50.0642733044867	5	5	5	4.8	4.66666666666667	4.8	4.6	4
1	2	4	3	1	5	5	5	5	5	5	5	5	5	5	5	5	5	5	5	5	5	5	5	4	5	5	4	4	5	5	5	5	5	4	4	5	5	4	52.530314373144	5	5	5	4.8	4.66666666666667	4.8	4.6	4
1	2	4	3	1	5	5	5	5	5	5	5	5	5	5	5	5	5	5	5	5	5	5	5	4	5	5	4	4	5	5	5	5	5	4	4	5	5	4	54.5680644244799	5	5	5	4.8	4.66666666666667	4.8	4.6	4
1	1	4	1	2	5	5	5	5	5	5	5	5	5	5	4	4	4	4	2	4	4	4	5	5	4	4	4	3	4	4	4	5	1	4	5	4	3	4	49.2902483095492	5	5	3.6	4.4	4	4	3.4	4
2	1	4	5	2	5	5	5	5	5	5	5	5	5	5	5	5	5	5	1	5	5	5	5	5	4	4	5	4	4	4	4	5	1	4	4	4	4	4	45.0969420980792	5	5	4.2	5	4.33333333333333	4.2	3.4	4
1	1	4	5	5	5	5	5	5	4	5	4	5	5	5	4	4	4	3	1	3	4	4	4	4	4	4	4	4	4	4	4	4	1	4	4	4	4	5	48.255100642287	4.8	4.8	3.2	3.8	4	4	3.4	5
1	2	4	1	2	2	3	4	4	3	4	4	4	3	4	3	3	3	3	3	5	5	4	3	5	3	3	1	5	4	3	4	3	4	3	3	3	4	5	52.3715519840578	3.2	3.8	3	4.4	2.33333333333333	3.8	3.4	5
1	2	4	3	2	1	2	4	3	3	2	2	3	3	1	5	3	3	5	4	2	4	3	1	1	3	4	3	2	1	2	3	2	1	1	2	3	4	4	48.5457801262499	2.6	2.2	4	2.2	3.33333333333333	2	2.2	4
2	3	4	1	2	4	4	3	5	5	5	5	5	5	4	5	5	5	4	2	4	4	4	4	4	3	4	4	4	4	4	4	4	2	3	4	4	4	3	45.3686521112347	4.2	4.8	4.2	4	3.66666666666667	4	3.4	3
1	5	4	5	1	4	5	5	4	5	5	5	3	4	5	5	5	5	5	5	4	4	4	5	5	4	4	4	5	5	5	4	5	5	4	4	4	3	4	48.5876288832259	4.6	4.4	5	4.4	4	4.8	4	4
1	5	4	5	1	4	5	5	4	5	5	5	3	4	5	5	5	5	5	5	4	4	4	5	5	4	4	4	5	5	5	4	5	5	4	4	4	3	4	50.6511579117033	4.6	4.4	5	4.4	4	4.8	4	4
1	5	4	5	2	4	5	5	4	5	5	5	3	4	5	5	5	5	5	5	4	4	4	5	5	4	4	4	5	5	5	4	5	5	4	4	4	3	4	46.2309241527889	4.6	4.4	5	4.4	4	4.8	4	4
1	2	4	2	1	4	5	5	5	5	5	5	5	5	5	5	5	5	5	5	5	5	1	1	4	4	3	4	4	4	4	3	4	2	4	4	3	4	4	48.4543794896462	4.8	5	5	3.2	3.66666666666667	3.8	3.4	4
1	5	4	5	1	4	5	5	4	5	5	5	3	4	5	5	5	5	5	5	4	4	4	5	5	4	4	4	5	5	5	4	5	5	4	4	4	4	4	51.2818993351388	4.6	4.4	5	4.4	4	4.8	4.2	4
1	5	4	5	1	4	5	5	4	5	5	5	3	4	5	5	5	5	5	5	4	4	4	5	5	4	4	4	5	5	5	4	5	5	4	4	4	4	4	49.3405602848722	4.6	4.4	5	4.4	4	4.8	4.2	4
1	5	4	5	2	4	5	5	4	5	5	5	3	4	5	5	5	5	5	5	4	4	4	5	5	4	4	4	5	5	5	4	5	5	4	4	4	4	4	50.8127697301203	4.6	4.4	5	4.4	4	4.8	4.2	4
1	5	4	5	1	4	5	5	4	5	5	5	3	4	5	5	5	5	5	5	4	4	4	5	5	4	4	4	5	5	5	4	5	5	4	4	4	4	4	51.5969983169248	4.6	4.4	5	4.4	4	4.8	4.2	4
1	5	4	5	1	4	5	5	4	5	5	5	3	4	5	5	5	5	5	5	4	4	4	5	5	4	4	4	5	5	5	4	5	5	4	4	4	4	4	42.1535627349949	4.6	4.4	5	4.4	4	4.8	4.2	4
1	5	4	5	1	4	5	5	4	5	5	5	3	4	5	5	5	5	5	5	4	4	4	5	5	4	4	4	5	5	5	4	5	5	4	4	4	4	4	48.9118933011866	4.6	4.4	5	4.4	4	4.8	4.2	4
1	5	4	5	2	4	5	5	4	5	5	5	3	4	5	5	5	5	5	5	4	4	4	5	5	4	4	4	5	5	5	4	5	5	4	4	4	4	4	50.7119465025766	4.6	4.4	5	4.4	4	4.8	4.2	4
1	5	4	5	3	4	5	5	4	5	5	5	3	4	5	5	5	5	5	5	4	4	4	5	5	4	4	4	5	5	5	4	5	5	4	4	4	4	4	50.3665529137286	4.6	4.4	5	4.4	4	4.8	4.2	4
1	5	4	5	3	4	5	5	4	5	5	5	3	4	5	5	5	5	5	5	4	4	4	5	5	4	4	4	5	5	5	4	5	5	4	4	4	4	4	52.6126032907272	4.6	4.4	5	4.4	4	4.8	4.2	4
1	5	4	5	1	4	5	5	4	5	5	5	3	4	5	5	5	5	5	5	4	4	4	5	5	4	4	4	5	5	5	4	5	5	4	4	4	4	4	45.313648279428	4.6	4.4	5	4.4	4	4.8	4.2	4
1	5	4	5	1	4	5	5	4	5	5	5	3	4	5	5	5	5	5	5	4	4	4	5	5	4	4	4	5	5	5	4	5	5	4	4	4	4	4	49.5133677853668	4.6	4.4	5	4.4	4	4.8	4.2	4
1	5	4	5	1	4	5	5	4	5	5	5	3	4	5	5	5	5	5	5	4	4	4	5	5	4	4	4	5	5	5	4	5	5	4	4	4	4	4	50.8573233430277	4.6	4.4	5	4.4	4	4.8	4.2	4
1	5	4	5	2	4	5	5	4	5	5	5	3	4	5	5	5	5	5	5	4	4	4	5	5	4	4	4	5	5	5	4	5	5	4	4	4	4	4	51.2171003212236	4.6	4.4	5	4.4	4	4.8	4.2	4
1	5	4	5	2	4	5	5	4	5	5	5	3	4	5	5	5	5	5	5	4	4	4	5	5	4	4	4	5	5	5	4	5	5	4	4	4	5	4	54.1955182906596	4.6	4.4	5	4.4	4	4.8	4.4	4
1	5	4	5	1	4	5	5	4	5	5	5	3	4	5	5	5	5	5	5	4	4	4	5	5	4	4	4	5	5	5	4	5	5	4	4	4	5	4	46.5314337222019	4.6	4.4	5	4.4	4	4.8	4.4	4
1	5	4	5	3	4	5	5	4	5	5	5	3	4	5	5	5	5	5	5	4	4	4	5	5	4	4	4	5	5	5	4	5	5	4	4	4	5	4	51.6823625263272	4.6	4.4	5	4.4	4	4.8	4.4	4
1	5	4	5	2	4	5	5	4	5	5	5	3	4	5	5	5	5	5	5	4	4	4	5	5	4	4	4	5	5	5	4	5	5	4	4	4	5	4	50.6779267878394	4.6	4.4	5	4.4	4	4.8	4.4	4
1	5	4	5	1	4	5	5	4	5	5	5	3	4	5	5	5	5	5	5	4	4	4	5	5	4	4	4	5	5	5	4	5	5	4	4	4	5	4	50.1190687981656	4.6	4.4	5	4.4	4	4.8	4.4	4
1	5	4	5	1	4	5	5	4	5	5	5	3	4	5	5	5	5	5	5	4	4	4	5	5	4	4	4	5	5	5	4	5	5	4	4	4	5	4	54.5595828912716	4.6	4.4	5	4.4	4	4.8	4.4	4
1	5	4	5	1	4	5	5	4	5	5	5	3	4	5	5	5	5	5	5	4	4	4	5	5	4	4	4	5	5	5	4	5	5	4	4	4	5	4	49.5837053965947	4.6	4.4	5	4.4	4	4.8	4.4	4
1	2	4	3	1	5	5	5	5	5	5	5	5	5	5	4	4	3	3	3	3	3	3	3	3	4	3	3	4	3	4	4	3	4	4	4	3	4	5	48.59345851248	5	5	3.4	3	3.33333333333333	3.6	3.8	5
1	1	4	5	2	4	4	4	4	5	5	5	5	5	5	4	4	4	4	3	4	4	4	4	4	5	4	4	3	4	4	4	4	3	5	5	4	4	5	45.5037246867176	4.2	5	3.8	4	4.33333333333333	3.8	4.2	5
1	5	4	3	1	5	5	5	5	5	5	5	5	5	5	5	5	5	5	5	5	5	5	5	5	4	3	5	4	4	4	4	5	3	4	4	3	3	3	51.0039773592694	5	5	5	5	4	4.2	3.4	3
1	2	4	1	1	4	4	4	4	4	4	4	4	4	4	3	3	3	3	3	1	1	1	1	4	4	4	3	3	3	3	3	4	1	4	4	1	5	4	40.8109691458862	4	4	3	1.6	3.66666666666667	3.2	3	4
1	1	4	1	1	4	5	4	5	5	5	5	5	3	5	5	5	5	4	4	5	5	5	5	5	5	4	4	4	4	4	4	5	5	5	3	4	4	5	51.2252816049071	4.6	4.6	4.6	5	4.33333333333333	4.2	4.2	5
2	5	4	5	1	5	4	3	4	4	4	3	4	4	4	4	4	4	4	4	4	4	1	1	4	3	3	4	4	4	4	4	4	4	3	3	3	3	5	51.4596170871108	4	3.8	4	2.8	3.33333333333333	4	3.2	5
1	1	4	3	3	4	5	5	5	5	5	5	5	5	5	5	5	5	5	5	5	5	2	2	3	3	4	3	3	4	4	3	3	4	3	4	4	3	3	51.7036287387588	4.8	5	5	3.4	3.33333333333333	3.4	3.6	3
1	4	4	2	5	4	3	4	5	4	5	3	5	4	4	4	4	2	2	2	2	3	3	4	4	4	3	4	3	2	4	4	4	3	4	4	3	4	4	47.7040699953927	4	4.2	2.8	3.2	3.66666666666667	3.4	3.6	4
1	4	4	2	1	4	4	4	5	4	5	3	4	4	4	4	4	4	4	4	4	4	4	4	4	4	4	3	4	4	4	3	4	4	4	4	4	5	3	49.3396571916288	4.2	4	4	4	3.66666666666667	3.8	4.2	3
1	2	4	5	1	4	4	4	4	4	4	4	4	4	4	4	4	4	4	4	4	4	3	3	4	3	3	3	3	4	3	3	4	4	3	3	3	3	4	46.5016349546183	4	4	4	3.6	3	3.4	3.2	4
1	3	4	3	1	4	4	4	5	4	4	4	5	5	5	5	5	5	4	2	3	3	3	2	3	4	4	4	4	4	4	3	3	3	4	4	4	4	4	46.1805259369632	4.2	4.6	4.2	2.8	4	3.6	3.8	4
1	1	4	5	1	5	5	4	5	5	5	4	5	4	5	4	5	4	4	2	3	3	2	4	4	4	4	4	3	4	4	4	4	3	4	4	4	4	5	44.6853861245352	4.8	4.6	3.8	3.2	4	3.8	3.8	5
2	2	4	5	3	5	4	4	4	4	4	4	4	4	4	4	4	4	4	4	4	4	1	1	5	5	4	4	4	4	4	4	5	4	5	4	4	5	5	47.7037576219041	4.2	4	4	3	4.33333333333333	4.2	4.4	5
1	2	4	2	1	5	5	5	5	3	3	3	3	3	4	4	4	4	4	4	3	2	2	2	5	3	2	3	3	3	3	3	3	3	3	3	3	4	4	48.4744679299482	4.6	3.2	4	2.8	2.66666666666667	3	3.2	4
2	1	4	3	1	4	4	5	5	3	5	4	4	4	4	3	3	3	4	4	3	3	3	3	4	3	3	4	5	5	5	5	5	5	4	4	4	4	4	50.4325162922922	4.2	4.2	3.4	3.2	3.33333333333333	5	4.2	4
1	4	4	1	1	4	4	4	4	4	4	4	4	4	4	4	4	4	4	4	1	1	1	4	4	4	4	4	4	4	4	4	4	4	4	4	4	4	3	52.1845584704781	4	4	4	2.2	4	4	4	3
1	4	4	1	1	4	4	4	4	4	4	4	4	4	4	4	4	4	4	4	1	1	1	4	4	4	4	4	4	4	4	4	4	4	4	4	4	4	4	53.1014558861923	4	4	4	2.2	4	4	4	4
2	2	4	3	1	5	4	4	4	4	4	4	4	4	4	4	4	4	4	4	4	4	1	1	5	4	4	4	4	4	5	5	5	4	4	4	4	4	4	48.6273345339211	4.2	4	4	3	4	4.6	4	4
2	3	4	5	1	5	5	5	5	4	4	4	5	5	5	5	5	5	5	5	5	5	3	2	4	4	4	4	4	4	4	3	4	4	4	4	4	4	3	46.5185373771209	4.8	4.6	5	3.8	4	3.8	4	3
1	3	4	1	2	5	4	4	5	5	4	4	4	5	5	4	4	4	4	5	4	3	3	4	4	4	4	4	3	4	4	2	4	4	4	4	4	4	5	52.2755243780771	4.6	4.4	4.2	3.6	4	3.4	4	5
2	3	4	5	1	5	5	4	5	5	5	5	5	5	5	5	4	4	3	4	4	4	4	4	4	4	4	4	4	3	4	4	4	4	4	4	4	4	4	52.8572239933681	4.8	5	4	4	4	3.8	4	4
1	2	4	3	1	5	5	5	5	5	5	5	5	5	5	5	5	5	5	5	5	5	5	5	4	5	5	5	4	5	5	5	5	5	4	4	5	1	4	45.6138911070776	5	5	5	4.8	5	4.8	3.8	4
2	2	4	4	1	4	5	4	5	4	5	4	5	4	5	4	5	4	5	4	5	4	5	4	5	5	5	5	4	5	5	4	4	5	5	5	4	2	5	52.0508816279985	4.4	4.6	4.4	4.6	5	4.4	4.2	5
2	2	4	4	1	4	5	4	5	4	5	4	5	4	5	4	5	4	5	4	5	4	5	4	5	5	5	5	4	5	5	4	4	5	5	5	4	2	5	49.6890426992577	4.4	4.6	4.4	4.6	5	4.4	4.2	5
1	2	4	3	2	5	5	5	5	5	5	5	5	5	5	5	5	5	5	5	5	5	5	5	5	5	5	5	5	5	5	5	5	5	5	5	5	3	5	48.9564984060181	5	5	5	5	5	5	4.6	5
1	1	4	2	1	5	5	5	5	5	5	5	5	5	5	5	5	5	5	5	5	5	2	2	5	5	5	5	5	5	5	5	5	5	5	5	5	5	4	51.0252636697212	5	5	5	3.8	5	5	5	4
2	1	3	2	1	5	4	4	5	3	5	3	4	4	3	3	2	2	3	3	3	3	3	4	4	5	4	2	5	5	5	5	5	4	3	4	2	1	4	54.2493979422117	4.2	3.8	2.6	3.4	3.66666666666667	5	2.8	4
1	3	3	2	3	5	5	5	5	5	5	5	5	5	5	5	5	5	5	5	5	5	5	5	4	5	5	4	4	5	5	5	5	5	4	4	5	4	4	45.7875524747487	5	5	5	4.8	4.66666666666667	4.8	4.4	4
1	3	3	2	3	5	5	5	5	5	5	5	5	5	5	5	5	5	5	5	5	5	5	5	4	5	5	4	4	5	5	5	5	5	4	4	5	4	4	54.2126727413944	5	5	5	4.8	4.66666666666667	4.8	4.4	4
1	2	3	2	1	5	5	5	5	5	5	5	5	5	5	5	5	5	5	5	5	5	5	5	4	5	5	4	4	5	5	5	5	5	4	4	5	5	4	53.5507138166458	5	5	5	4.8	4.66666666666667	4.8	4.6	4
1	1	3	2	1	5	5	5	5	5	5	5	5	5	5	5	5	5	5	1	4	4	4	4	4	4	4	4	4	4	4	4	4	1	4	5	4	4	3	56.1409559643203	5	5	4.2	4	4	4	3.6	3
2	1	3	2	1	4	4	4	4	4	4	4	4	4	4	4	4	4	4	5	4	4	4	4	4	4	4	4	5	5	5	4	5	4	4	4	4	3	5	51.6897970472179	4	4	4.2	4	4	4.8	3.8	5
2	4	3	2	2	4	4	4	4	4	4	4	4	4	4	4	4	4	4	5	4	4	4	4	4	4	4	4	5	5	5	4	5	4	4	4	4	3	4	48.45874283961	4	4	4.2	4	4	4.8	3.8	4
2	1	3	2	1	4	4	4	4	4	4	4	4	4	4	4	4	4	4	5	4	4	4	4	4	4	4	4	5	5	5	4	5	4	4	4	4	3	4	52.9175610497944	4	4	4.2	4	4	4.8	3.8	4
2	1	3	2	1	4	4	4	4	4	4	4	4	4	4	4	4	4	4	5	4	4	4	4	4	4	4	4	5	5	5	4	5	4	4	4	4	3	4	57.0837414930479	4	4	4.2	4	4	4.8	3.8	4
2	1	3	2	2	4	4	4	4	4	4	4	4	4	4	4	4	4	4	5	4	4	4	4	4	4	4	4	5	5	5	4	5	4	4	4	4	3	4	44.3928333468438	4	4	4.2	4	4	4.8	3.8	4
2	1	3	2	2	4	4	4	4	4	4	4	4	4	4	4	4	4	4	5	4	4	4	4	4	4	4	4	5	5	5	4	5	4	4	4	4	3	4	51.869987966175	4	4	4.2	4	4	4.8	3.8	4
2	1	3	2	1	4	4	4	4	4	4	4	4	4	4	4	4	4	4	5	4	4	4	4	4	4	4	4	5	5	5	4	5	4	4	4	4	3	4	46.4021849847472	4	4	4.2	4	4	4.8	3.8	4
2	2	3	3	2	4	4	4	4	4	4	4	4	4	4	4	4	4	4	5	4	4	4	4	4	4	4	4	5	5	5	4	5	4	4	4	4	4	4	47.6062793985944	4	4	4.2	4	4	4.8	4	4
2	3	3	2	2	4	4	4	4	4	4	4	4	4	4	4	4	4	4	5	4	4	4	4	4	4	4	4	5	5	5	4	5	4	4	4	4	4	4	49.8780735444509	4	4	4.2	4	4	4.8	4	4
2	1	3	2	1	4	4	4	4	4	4	4	4	4	4	4	4	4	4	5	4	4	4	4	4	4	4	4	5	5	5	4	5	4	4	4	4	4	4	50.382062093461	4	4	4.2	4	4	4.8	4	4
2	1	3	2	1	4	4	4	4	4	4	4	4	4	4	4	4	4	4	5	4	4	4	4	4	4	4	4	5	5	5	4	5	4	4	4	4	4	4	49.1063790690368	4	4	4.2	4	4	4.8	4	4
2	1	3	2	1	4	4	4	4	4	4	4	4	4	4	4	4	4	4	5	4	4	4	4	4	4	4	4	5	5	5	4	5	4	4	4	4	4	4	45.9557340340669	4	4	4.2	4	4	4.8	4	4
2	1	3	2	2	4	4	4	4	4	4	4	4	4	4	4	4	4	4	5	4	4	4	4	4	4	4	4	5	5	5	4	5	4	4	4	4	4	4	48.2052089237391	4	4	4.2	4	4	4.8	4	4
2	1	3	2	1	4	4	4	4	4	4	4	4	4	4	4	4	4	4	5	4	4	4	4	4	4	4	4	5	5	5	4	5	4	4	4	4	4	4	53.7115828632691	4	4	4.2	4	4	4.8	4	4
2	1	3	2	2	4	4	4	4	4	4	4	4	4	4	4	4	4	4	5	4	4	4	4	4	4	4	4	5	5	5	4	5	4	4	4	4	4	4	50.196120653485	4	4	4.2	4	4	4.8	4	4
2	1	3	2	1	4	4	4	4	4	4	4	4	4	4	4	4	4	4	5	4	4	4	4	4	4	4	4	5	5	5	4	5	4	4	4	4	4	4	56.5180991456439	4	4	4.2	4	4	4.8	4	4
2	1	3	2	4	4	4	4	4	4	4	4	4	4	4	4	4	4	4	5	4	4	4	4	4	4	4	4	5	5	5	4	5	4	4	4	4	4	4	48.6767935622777	4	4	4.2	4	4	4.8	4	4
2	1	3	2	3	4	4	4	4	4	4	4	4	4	4	4	4	4	4	5	4	4	4	4	4	4	4	4	5	5	5	4	5	4	4	4	4	4	4	46.5695055847284	4	4	4.2	4	4	4.8	4	4
2	1	3	2	1	4	4	4	4	4	4	4	4	4	4	4	4	4	4	5	4	4	4	4	4	4	4	4	5	5	5	4	5	4	4	4	4	4	4	47.657971213663	4	4	4.2	4	4	4.8	4	4
2	1	3	2	1	4	4	4	4	4	4	4	4	4	4	4	4	4	4	5	4	4	4	4	4	4	4	4	5	5	5	4	5	4	4	4	4	4	4	52.9358161052377	4	4	4.2	4	4	4.8	4	4
1	3	3	3	3	4	5	4	5	5	4	4	4	5	5	5	5	4	5	4	4	4	5	4	5	4	4	4	5	4	5	4	4	4	4	4	5	4	4	54.6469357909534	4.6	4.4	4.6	4.4	4	4.4	4.2	4
2	3	3	4	3	4	4	4	4	4	4	4	4	4	4	4	4	4	4	5	4	4	4	4	4	4	4	4	5	5	5	4	5	4	4	4	4	5	4	50.201206140592	4	4	4.2	4	4	4.8	4.2	4
2	1	3	2	1	4	4	4	4	4	4	4	4	4	4	4	4	4	4	5	4	4	4	4	4	4	4	4	5	5	5	4	5	4	4	4	4	5	4	47.8032118028868	4	4	4.2	4	4	4.8	4.2	4
2	1	3	2	1	4	4	4	4	4	4	4	4	4	4	4	4	4	4	5	4	4	4	4	4	4	4	4	5	5	5	4	5	4	4	4	4	5	4	51.9743423614226	4	4	4.2	4	4	4.8	4.2	4
2	1	3	2	2	4	4	4	4	4	4	4	4	4	4	4	4	4	4	5	4	4	4	4	4	4	4	4	5	5	5	4	5	4	4	4	4	5	4	48.6879532653216	4	4	4.2	4	4	4.8	4.2	4
2	1	3	2	2	4	4	4	4	4	4	4	4	4	4	4	4	4	4	5	4	4	4	4	4	4	4	4	5	5	5	4	5	4	4	4	4	5	4	46.0622880083316	4	4	4.2	4	4	4.8	4.2	4
2	1	3	2	2	4	4	4	4	4	4	4	4	4	4	4	4	4	4	5	4	4	4	4	4	4	4	4	5	5	5	4	5	4	4	4	4	5	4	51.1886998872787	4	4	4.2	4	4	4.8	4.2	4
2	1	3	2	1	4	4	4	4	4	4	4	4	4	4	4	4	4	4	5	4	4	4	4	4	4	4	4	5	5	5	4	5	4	4	4	4	5	4	46.9301873523504	4	4	4.2	4	4	4.8	4.2	4
2	1	3	2	4	4	4	4	4	4	4	4	4	4	4	4	4	4	4	5	4	4	4	4	4	4	4	4	5	5	5	4	5	4	4	4	4	5	4	51.7665617559811	4	4	4.2	4	4	4.8	4.2	4
2	1	3	2	1	4	4	4	4	4	4	4	4	4	4	4	4	4	4	5	4	4	4	4	4	4	4	4	5	5	5	4	5	4	4	4	4	5	4	50.4812568353681	4	4	4.2	4	4	4.8	4.2	4
2	1	3	2	2	4	4	4	4	4	4	4	4	4	4	4	4	4	4	5	4	4	4	4	4	4	4	4	5	5	5	4	5	4	4	4	4	5	4	53.5805457418986	4	4	4.2	4	4	4.8	4.2	4
2	1	3	2	1	4	4	4	4	4	4	4	4	4	4	4	4	4	4	5	4	4	4	4	4	4	4	4	5	5	5	4	5	4	4	4	4	5	4	49.7333329410842	4	4	4.2	4	4	4.8	4.2	4
2	1	3	2	3	4	4	4	4	4	4	4	4	4	4	4	4	4	4	5	4	4	4	4	4	4	4	4	5	5	5	4	5	4	4	4	4	5	4	53.0206597941835	4	4	4.2	4	4	4.8	4.2	4
1	3	3	2	1	4	5	4	5	5	4	4	4	5	5	5	5	4	5	4	4	4	5	4	5	4	4	4	5	4	5	4	4	4	4	4	5	5	4	51.4097066241851	4.6	4.4	4.6	4.4	4	4.4	4.4	4
1	1	3	5	1	4	5	5	5	4	5	5	5	5	4	5	5	4	5	5	5	4	5	5	4	4	4	5	5	5	4	4	5	5	4	5	5	2	4	47.9945872707365	4.6	4.8	4.8	4.6	4.33333333333333	4.6	4.2	4
1	1	3	5	2	4	5	5	5	4	5	5	5	5	4	5	5	4	5	5	5	4	5	5	4	4	4	5	5	5	4	4	5	5	4	5	5	2	4	52.1253269799951	4.6	4.8	4.8	4.6	4.33333333333333	4.6	4.2	4
1	1	3	5	1	4	5	5	5	4	5	5	5	5	4	5	5	4	5	5	5	4	5	5	4	4	4	5	5	5	4	4	5	5	4	5	5	2	4	52.486572808188	4.6	4.8	4.8	4.6	4.33333333333333	4.6	4.2	4
1	1	3	5	2	4	5	5	5	4	5	5	5	5	4	5	5	4	5	5	5	4	5	5	4	4	4	5	5	5	4	4	5	5	4	5	5	3	4	49.8622332378233	4.6	4.8	4.8	4.6	4.33333333333333	4.6	4.4	4
1	1	3	5	1	4	5	5	5	4	5	5	5	5	4	5	5	4	5	5	5	4	5	5	4	4	4	5	5	5	4	4	5	5	4	5	5	3	4	50.1228861416705	4.6	4.8	4.8	4.6	4.33333333333333	4.6	4.4	4
1	1	3	5	1	4	5	5	5	4	5	5	5	5	4	5	5	4	5	5	5	4	5	5	4	4	4	5	5	5	4	4	5	5	4	5	5	3	4	48.974664680884	4.6	4.8	4.8	4.6	4.33333333333333	4.6	4.4	4
1	1	3	5	4	4	5	5	5	4	5	5	5	5	4	5	5	4	5	5	5	4	5	5	4	4	4	5	5	5	4	4	5	5	4	5	5	3	4	54.3236950946639	4.6	4.8	4.8	4.6	4.33333333333333	4.6	4.4	4
1	1	3	5	1	4	5	5	5	4	5	5	5	5	4	5	5	4	5	5	5	4	5	5	4	4	4	5	5	5	4	4	5	5	4	5	5	3	4	48.9399969063147	4.6	4.8	4.8	4.6	4.33333333333333	4.6	4.4	4
1	3	3	2	3	4	5	5	5	4	5	5	5	5	4	5	5	4	5	5	5	4	5	5	4	4	4	5	5	5	4	4	5	5	4	5	5	4	4	51.4564415019516	4.6	4.8	4.8	4.6	4.33333333333333	4.6	4.6	4
1	1	3	5	2	4	5	5	5	4	5	5	5	5	4	5	5	4	5	5	5	4	5	5	4	4	4	5	5	5	4	4	5	5	4	5	5	4	4	48.5138933300838	4.6	4.8	4.8	4.6	4.33333333333333	4.6	4.6	4
1	1	3	5	2	4	5	5	5	4	5	5	5	5	4	5	5	4	5	5	5	4	5	5	4	4	4	5	5	5	4	4	5	5	4	5	5	4	4	49.1643286228563	4.6	4.8	4.8	4.6	4.33333333333333	4.6	4.6	4
1	1	3	5	1	4	5	5	5	4	5	5	5	5	4	5	5	4	5	5	5	4	5	5	4	4	4	5	5	5	4	4	5	5	4	5	5	4	4	54.028157046704	4.6	4.8	4.8	4.6	4.33333333333333	4.6	4.6	4
1	1	3	5	1	4	5	5	5	4	5	5	5	5	4	5	5	4	5	5	5	4	5	5	4	4	4	5	5	5	4	4	5	5	4	5	5	4	4	49.0306010786829	4.6	4.8	4.8	4.6	4.33333333333333	4.6	4.6	4
1	1	3	5	2	4	5	5	5	4	5	5	5	5	4	5	5	4	5	5	5	4	5	5	4	4	4	5	5	5	4	4	5	5	4	5	5	4	4	54.7069432610114	4.6	4.8	4.8	4.6	4.33333333333333	4.6	4.6	4
1	1	3	5	1	4	5	5	5	4	5	5	5	5	4	5	5	4	5	5	5	4	5	5	4	4	4	5	5	5	4	4	5	5	4	5	5	4	4	49.9303604773795	4.6	4.8	4.8	4.6	4.33333333333333	4.6	4.6	4
2	4	3	3	3	4	5	5	5	5	3	5	5	5	5	5	4	4	5	5	4	5	5	5	5	4	5	4	5	5	5	4	4	5	4	5	4	5	4	48.1683610045365	4.8	4.6	4.6	4.8	4.33333333333333	4.6	4.6	4
1	3	3	1	3	4	5	5	5	4	5	5	5	5	4	5	5	4	5	5	5	4	5	5	4	4	4	5	5	5	4	4	5	5	4	5	5	5	4	49.8341194803677	4.6	4.8	4.8	4.6	4.33333333333333	4.6	4.8	4
1	4	3	2	1	4	5	5	5	4	5	5	5	5	4	5	5	4	5	5	5	4	5	5	4	4	4	5	5	5	4	4	5	5	4	5	5	5	4	56.3957824794428	4.6	4.8	4.8	4.6	4.33333333333333	4.6	4.8	4
1	1	3	5	1	4	5	5	5	4	5	5	5	5	4	5	5	4	5	5	5	4	5	5	4	4	4	5	5	5	4	4	5	5	4	5	5	5	4	51.6134017638265	4.6	4.8	4.8	4.6	4.33333333333333	4.6	4.8	4
1	1	3	5	2	4	5	5	5	4	5	5	5	5	4	5	5	4	5	5	5	4	5	5	4	4	4	5	5	5	4	4	5	5	4	5	5	5	4	52.814447101797	4.6	4.8	4.8	4.6	4.33333333333333	4.6	4.8	4
1	1	3	5	2	4	5	5	5	4	5	5	5	5	4	5	5	4	5	5	5	4	5	5	4	4	4	5	5	5	4	4	5	5	4	5	5	5	4	53.4924892693595	4.6	4.8	4.8	4.6	4.33333333333333	4.6	4.8	4
1	1	3	5	1	4	5	5	5	4	5	5	5	5	4	5	5	4	5	5	5	4	5	5	4	4	4	5	5	5	4	4	5	5	4	5	5	5	4	52.7514854279919	4.6	4.8	4.8	4.6	4.33333333333333	4.6	4.8	4
1	1	3	5	2	4	5	5	5	4	5	5	5	5	4	5	5	4	5	5	5	4	5	5	4	4	4	5	5	5	4	4	5	5	4	5	5	5	4	51.4429429823938	4.6	4.8	4.8	4.6	4.33333333333333	4.6	4.8	4
1	1	3	5	3	4	5	5	5	4	5	5	5	5	4	5	5	4	5	5	5	4	5	5	4	4	4	5	5	5	4	4	5	5	4	5	5	5	4	50.5640575104071	4.6	4.8	4.8	4.6	4.33333333333333	4.6	4.8	4
1	1	3	5	3	4	5	5	5	4	5	5	5	5	4	5	5	4	5	5	5	4	5	5	4	4	4	5	5	5	4	4	5	5	4	5	5	5	4	53.3575741504979	4.6	4.8	4.8	4.6	4.33333333333333	4.6	4.8	4
1	1	3	5	1	4	5	5	5	4	5	5	5	5	4	5	5	4	5	5	5	4	5	5	4	4	4	5	5	5	4	4	5	5	4	5	5	5	4	48.3620179263879	4.6	4.8	4.8	4.6	4.33333333333333	4.6	4.8	4
1	1	3	5	1	4	5	5	5	4	5	5	5	5	4	5	5	4	5	5	5	4	5	5	4	4	4	5	5	5	4	4	5	5	4	5	5	5	4	50.4121966889554	4.6	4.8	4.8	4.6	4.33333333333333	4.6	4.8	4
2	1	3	1	2	5	5	5	5	5	5	4	4	4	4	4	4	4	5	5	5	5	5	5	5	4	4	4	3	3	3	4	4	3	3	5	5	5	4	51.7551249386472	5	4.2	4.4	5	4	3.4	4.2	4
1	1	3	1	2	5	4	5	5	5	5	4	5	5	5	5	5	5	5	5	3	3	3	4	4	4	4	4	5	5	5	5	4	5	4	4	4	5	4	55.2729319413478	4.8	4.8	5	3.4	4	4.8	4.4	4
2	2	3	1	2	5	4	4	5	5	4	4	4	4	4	5	5	5	2	5	4	5	5	5	5	5	5	4	4	4	4	4	4	3	4	5	4	5	5	53.0384918317776	4.6	4	4.4	4.8	4.66666666666667	4	4.2	5
2	1	3	3	2	5	4	4	4	4	4	4	4	4	4	4	4	4	4	4	4	4	1	1	4	5	5	4	4	4	4	4	4	2	5	5	5	5	4	51.1748964522893	4.2	4	4	2.8	4.66666666666667	4	4.4	4
1	4	3	5	1	4	5	5	5	5	4	4	5	5	5	5	4	4	4	4	4	5	5	5	5	4	5	5	5	5	4	4	4	4	4	5	5	3	4	47.7072966210968	4.8	4.6	4.2	4.8	4.66666666666667	4.4	4.2	4
1	4	3	5	2	4	5	5	5	5	4	4	5	5	5	5	4	4	4	4	4	5	5	5	5	4	5	5	5	5	4	4	4	4	4	5	5	3	4	52.2233973409649	4.8	4.6	4.2	4.8	4.66666666666667	4.4	4.2	4
1	4	3	5	2	4	5	5	5	5	4	4	5	5	5	5	4	4	4	4	4	5	5	5	5	4	5	5	5	5	4	4	4	4	4	5	5	3	4	47.4175007716438	4.8	4.6	4.2	4.8	4.66666666666667	4.4	4.2	4
1	4	3	5	1	4	5	5	5	5	4	4	5	5	5	5	4	4	4	4	4	5	5	5	5	4	5	5	5	5	4	4	4	4	4	5	5	3	4	50.9937950623899	4.8	4.6	4.2	4.8	4.66666666666667	4.4	4.2	4
1	4	3	5	3	4	5	5	5	5	4	4	5	5	5	5	4	4	4	4	4	5	5	5	5	4	5	5	5	5	4	4	4	4	4	5	5	3	4	49.8566254797987	4.8	4.6	4.2	4.8	4.66666666666667	4.4	4.2	4
1	4	3	5	1	4	5	5	5	5	4	4	5	5	5	5	4	4	4	4	4	5	5	5	5	4	5	5	5	5	4	4	4	4	4	5	5	3	4	50.7370552344436	4.8	4.6	4.2	4.8	4.66666666666667	4.4	4.2	4
1	4	3	5	1	4	5	5	5	5	4	4	5	5	5	5	4	4	4	4	4	5	5	5	5	4	5	5	5	5	4	4	4	4	4	5	5	3	4	48.2228861555654	4.8	4.6	4.2	4.8	4.66666666666667	4.4	4.2	4
1	2	3	2	1	4	5	5	5	5	4	4	5	5	5	5	4	4	4	4	4	5	5	5	5	4	5	5	5	5	4	4	4	4	4	5	5	4	4	53.5105409577418	4.8	4.6	4.2	4.8	4.66666666666667	4.4	4.4	4
1	4	3	5	1	4	5	5	5	5	4	4	5	5	5	5	4	4	4	4	4	5	5	5	5	4	5	5	5	5	4	4	4	4	4	5	5	4	4	52.448827621236	4.8	4.6	4.2	4.8	4.66666666666667	4.4	4.4	4
1	4	3	5	2	4	5	5	5	5	4	4	5	5	5	5	4	4	4	4	4	5	5	5	5	4	5	5	5	5	4	4	4	4	4	5	5	4	4	48.042973233361	4.8	4.6	4.2	4.8	4.66666666666667	4.4	4.4	4
1	4	3	5	2	4	5	5	5	5	4	4	5	5	5	5	4	4	4	4	4	5	5	5	5	4	5	5	5	5	4	4	4	4	4	5	5	4	4	50.9828437275758	4.8	4.6	4.2	4.8	4.66666666666667	4.4	4.4	4
1	4	3	5	1	4	5	5	5	5	4	4	5	5	5	5	4	4	4	4	4	5	5	5	5	4	5	5	5	5	4	4	4	4	4	5	5	4	4	51.0281475232474	4.8	4.6	4.2	4.8	4.66666666666667	4.4	4.4	4
1	4	3	5	2	4	5	5	5	5	4	4	5	5	5	5	4	4	4	4	4	5	5	5	5	4	5	5	5	5	4	4	4	4	4	5	5	4	4	48.2820851430608	4.8	4.6	4.2	4.8	4.66666666666667	4.4	4.4	4
1	4	3	5	1	4	5	5	5	5	4	4	5	5	5	5	4	4	4	4	4	5	5	5	5	4	5	5	5	5	4	4	4	4	4	5	5	4	4	49.9973856918483	4.8	4.6	4.2	4.8	4.66666666666667	4.4	4.4	4
1	4	3	5	1	4	5	5	5	5	4	4	5	5	5	5	4	4	4	4	4	5	5	5	5	4	5	5	5	5	4	4	4	4	4	5	5	4	4	54.7780351067699	4.8	4.6	4.2	4.8	4.66666666666667	4.4	4.4	4
1	4	3	5	3	4	5	5	5	5	4	4	5	5	5	5	4	4	4	4	4	5	5	5	5	4	5	5	5	5	4	4	4	4	4	5	5	4	4	52.7526822349035	4.8	4.6	4.2	4.8	4.66666666666667	4.4	4.4	4
1	4	3	5	1	4	5	5	5	5	4	4	5	5	5	5	4	4	4	4	4	5	5	5	5	4	5	5	5	5	4	4	4	4	4	5	5	4	4	48.9149465879152	4.8	4.6	4.2	4.8	4.66666666666667	4.4	4.4	4
1	4	3	5	1	4	5	5	5	5	4	4	5	5	5	5	4	4	4	4	4	5	5	5	5	4	5	5	5	5	4	4	4	4	4	5	5	4	4	51.0433985041508	4.8	4.6	4.2	4.8	4.66666666666667	4.4	4.4	4
1	4	3	3	3	4	5	5	5	5	4	4	5	5	5	5	4	4	4	4	4	5	5	5	5	4	5	5	5	5	4	4	4	4	4	5	5	5	4	50.6212310644682	4.8	4.6	4.2	4.8	4.66666666666667	4.4	4.6	4
1	4	3	2	3	4	5	5	5	5	4	4	5	5	5	5	4	4	4	4	4	5	5	5	5	4	5	5	5	5	4	4	4	4	4	5	5	5	4	55.5385278892981	4.8	4.6	4.2	4.8	4.66666666666667	4.4	4.6	4
1	4	3	5	1	4	5	5	5	5	4	4	5	5	5	5	4	4	4	4	4	5	5	5	5	4	5	5	5	5	4	4	4	4	4	5	5	5	4	49.8533811288288	4.8	4.6	4.2	4.8	4.66666666666667	4.4	4.6	4
1	4	3	5	2	4	5	5	5	5	4	4	5	5	5	5	4	4	4	4	4	5	5	5	5	4	5	5	5	5	4	4	4	4	4	5	5	5	4	45.2704936903385	4.8	4.6	4.2	4.8	4.66666666666667	4.4	4.6	4
1	4	3	5	3	4	5	5	5	5	4	4	5	5	5	5	4	4	4	4	4	5	5	5	5	4	5	5	5	5	4	4	4	4	4	5	5	5	4	45.6025749277592	4.8	4.6	4.2	4.8	4.66666666666667	4.4	4.6	4
1	4	3	5	1	4	5	5	5	5	4	4	5	5	5	5	4	4	4	4	4	5	5	5	5	4	5	5	5	5	4	4	4	4	4	5	5	5	4	51.663453389362	4.8	4.6	4.2	4.8	4.66666666666667	4.4	4.6	4
1	4	3	5	4	4	5	5	5	5	4	4	5	5	5	5	4	4	4	4	4	5	5	5	5	4	5	5	5	5	4	4	4	4	4	5	5	5	4	50.6765281740577	4.8	4.6	4.2	4.8	4.66666666666667	4.4	4.6	4
1	4	3	5	3	4	5	5	5	5	4	4	5	5	5	5	4	4	4	4	4	5	5	5	5	4	5	5	5	5	4	4	4	4	4	5	5	5	4	53.1901671702799	4.8	4.6	4.2	4.8	4.66666666666667	4.4	4.6	4
1	2	3	1	2	5	5	5	3	5	5	3	5	3	5	5	5	5	5	1	5	4	5	5	3	3	3	4	3	3	2	4	4	4	4	4	3	4	3	48.8748422349488	4.6	4.2	4.2	4.4	3.33333333333333	3.2	3.8	3
1	3	3	1	3	4	5	5	5	5	4	4	4	5	5	4	5	5	5	4	4	5	5	4	5	4	4	5	5	4	5	5	4	4	4	5	4	4	4	45.6723910181928	4.8	4.4	4.6	4.6	4.33333333333333	4.6	4.2	4
1	2	3	2	3	4	5	5	5	5	4	4	4	5	5	4	5	5	5	4	4	5	5	4	5	4	4	5	5	4	5	5	4	4	4	5	4	4	4	51.0516500142176	4.8	4.4	4.6	4.6	4.33333333333333	4.6	4.2	4
1	1	3	2	2	4	5	4	5	4	5	5	5	5	5	4	5	5	4	1	5	5	4	5	5	3	3	5	4	3	4	4	5	5	3	3	3	3	3	52.4276342855025	4.4	5	3.8	4.8	3.66666666666667	4	3.4	3
2	2	3	3	1	4	4	4	4	4	4	4	4	4	4	4	4	4	4	4	4	4	4	4	4	4	4	4	4	4	4	4	4	4	4	4	4	3	5	48.8906880811738	4	4	4	4	4	4	3.8	5
2	4	3	4	1	4	5	5	5	4	5	5	5	4	4	3	5	5	5	5	5	5	4	5	5	4	4	4	5	5	5	4	4	5	5	5	4	3	5	52.1130837261036	4.6	4.6	4.6	4.8	4	4.6	4.4	5
2	4	3	4	2	4	5	5	5	4	5	5	5	4	4	3	5	5	5	5	5	5	4	5	5	4	4	4	5	5	5	4	4	5	5	5	4	3	5	48.6126467140386	4.6	4.6	4.6	4.8	4	4.6	4.4	5
2	4	3	4	2	4	5	5	5	4	5	5	5	4	4	3	5	5	5	5	5	5	4	5	5	4	4	4	5	5	5	4	4	5	5	5	4	3	5	49.3643379692048	4.6	4.6	4.6	4.8	4	4.6	4.4	5
2	4	3	4	1	4	5	5	5	4	5	5	5	4	4	3	5	5	5	5	5	5	4	5	5	4	4	4	5	5	5	4	4	5	5	5	4	3	5	47.4852776000841	4.6	4.6	4.6	4.8	4	4.6	4.4	5
2	4	3	4	1	4	5	5	5	4	5	5	5	4	4	3	5	5	5	5	5	5	4	5	5	4	4	4	5	5	5	4	4	5	5	5	4	4	5	55.186673294949	4.6	4.6	4.6	4.8	4	4.6	4.6	5
2	4	3	4	1	4	5	5	5	4	5	5	5	4	4	3	5	5	5	5	5	5	4	5	5	4	4	4	5	5	5	4	4	5	5	5	4	4	5	57.092708016443	4.6	4.6	4.6	4.8	4	4.6	4.6	5
2	4	3	4	1	4	5	5	5	4	5	5	5	4	4	3	5	5	5	5	5	5	4	5	5	4	4	4	5	5	5	4	4	5	5	5	4	4	5	49.1126937206623	4.6	4.6	4.6	4.8	4	4.6	4.6	5
2	4	3	4	1	4	5	5	5	4	5	5	5	4	4	3	5	5	5	5	5	5	4	5	5	4	4	4	5	5	5	4	4	5	5	5	4	4	5	49.0675556226407	4.6	4.6	4.6	4.8	4	4.6	4.6	5
2	4	3	4	1	4	5	5	5	4	5	5	5	4	4	3	5	5	5	5	5	5	4	5	5	4	4	4	5	5	5	4	4	5	5	5	4	4	5	49.0815811390534	4.6	4.6	4.6	4.8	4	4.6	4.6	5
2	4	3	4	2	4	5	5	5	4	5	5	5	4	4	3	5	5	5	5	5	5	4	5	5	4	4	4	5	5	5	4	4	5	5	5	4	4	5	48.3106651739007	4.6	4.6	4.6	4.8	4	4.6	4.6	5
2	4	3	4	2	4	5	5	5	4	5	5	5	4	4	3	5	5	5	5	5	5	4	5	5	4	4	4	5	5	5	4	4	5	5	5	4	4	5	54.7263477926147	4.6	4.6	4.6	4.8	4	4.6	4.6	5
2	4	3	4	1	4	5	5	5	4	5	5	5	4	4	3	5	5	5	5	5	5	4	5	5	4	4	4	5	5	5	4	4	5	5	5	4	4	5	48.1050366567296	4.6	4.6	4.6	4.8	4	4.6	4.6	5
2	4	3	4	3	4	5	5	5	4	5	5	5	4	4	3	5	5	5	5	5	5	4	5	5	4	4	4	5	5	5	4	4	5	5	5	4	4	5	48.8944963943375	4.6	4.6	4.6	4.8	4	4.6	4.6	5
2	4	3	4	3	4	5	5	5	4	5	5	5	4	4	3	5	5	5	5	5	5	4	5	5	4	4	4	5	5	5	4	4	5	5	5	4	4	5	49.7380222866216	4.6	4.6	4.6	4.8	4	4.6	4.6	5
2	4	3	4	1	4	5	5	5	4	5	5	5	4	4	3	5	5	5	5	5	5	4	5	5	4	4	4	5	5	5	4	4	5	5	5	4	4	5	55.6734748256833	4.6	4.6	4.6	4.8	4	4.6	4.6	5
2	4	3	4	3	4	5	5	5	4	5	5	5	4	4	3	5	5	5	5	5	5	4	5	5	4	4	4	5	5	5	4	4	5	5	5	4	4	5	47.3171118345026	4.6	4.6	4.6	4.8	4	4.6	4.6	5
2	4	3	4	1	4	5	5	5	4	5	5	5	4	4	3	5	5	5	5	5	5	4	5	5	4	4	4	5	5	5	4	4	5	5	5	4	4	4	47.2351767188146	4.6	4.6	4.6	4.8	4	4.6	4.6	4
2	1	3	1	1	4	4	5	5	4	5	4	5	5	5	4	4	5	4	5	4	4	4	5	5	4	4	4	5	5	5	4	4	4	4	4	5	4	4	56.3807333636014	4.4	4.8	4.4	4.4	4	4.6	4.2	4
2	3	3	4	3	4	5	5	5	4	5	5	5	4	4	3	5	5	5	5	5	5	4	5	5	4	4	4	5	5	5	4	4	5	5	5	4	5	5	46.8123664101329	4.6	4.6	4.6	4.8	4	4.6	4.8	5
2	2	3	2	2	4	5	5	5	4	5	5	5	4	4	3	5	5	5	5	5	5	4	5	5	4	4	4	5	5	5	4	4	5	5	5	4	5	5	46.3310596012985	4.6	4.6	4.6	4.8	4	4.6	4.8	5
2	4	3	4	1	4	5	5	5	4	5	5	5	4	4	3	5	5	5	5	5	5	4	5	5	4	4	4	5	5	5	4	4	5	5	5	4	5	5	46.5437050827416	4.6	4.6	4.6	4.8	4	4.6	4.8	5
2	4	3	4	2	4	5	5	5	4	5	5	5	4	4	3	5	5	5	5	5	5	4	5	5	4	4	4	5	5	5	4	4	5	5	5	4	5	5	51.3059575392321	4.6	4.6	4.6	4.8	4	4.6	4.8	5
2	4	3	4	3	4	5	5	5	4	5	5	5	4	4	3	5	5	5	5	5	5	4	5	5	4	4	4	5	5	5	4	4	5	5	5	4	5	5	50.8218714032151	4.6	4.6	4.6	4.8	4	4.6	4.8	5
2	4	3	4	1	4	5	5	5	4	5	5	5	4	4	3	5	5	5	5	5	5	4	5	5	4	4	4	5	5	5	4	4	5	5	5	4	5	5	48.6860678789673	4.6	4.6	4.6	4.8	4	4.6	4.8	5
2	4	3	4	1	4	5	5	5	4	5	5	5	4	4	3	5	5	5	5	5	5	4	5	5	4	4	4	5	5	5	4	4	5	5	5	4	5	5	56.8384428382587	4.6	4.6	4.6	4.8	4	4.6	4.8	5
2	4	3	4	1	4	5	5	5	4	5	5	5	4	4	3	5	5	5	5	5	5	4	5	5	4	4	4	5	5	5	4	4	5	5	5	4	5	5	54.3691678655984	4.6	4.6	4.6	4.8	4	4.6	4.8	5
2	2	3	4	1	5	3	3	3	3	4	3	3	3	3	3	3	3	3	3	3	3	2	1	5	4	4	5	4	5	4	4	5	2	4	4	4	3	5	51.4668620139916	3.4	3.2	3	2.8	4.33333333333333	4.4	3.4	5
1	1	3	3	1	5	4	4	5	3	4	4	4	4	4	4	4	4	4	4	5	4	4	4	5	4	3	4	5	4	4	4	4	4	4	4	4	4	4	50.1099549184746	4.2	4	4	4.4	3.66666666666667	4.2	4	4
1	4	3	1	2	5	5	5	5	5	5	5	5	5	5	5	5	5	5	3	5	4	5	5	5	5	5	5	5	5	5	5	5	3	5	5	5	5	4	46.5623506586153	5	5	4.6	4.8	5	5	4.6	4
1	5	3	3	3	5	5	5	5	5	5	5	5	5	5	4	5	5	5	5	5	5	5	5	5	5	5	5	5	5	5	5	5	3	5	5	5	5	4	46.9166170412203	5	5	4.8	5	5	5	4.6	4
1	1	3	1	1	5	5	5	4	5	5	5	5	5	5	5	5	5	5	1	4	4	4	5	5	4	4	4	3	4	5	4	5	2	4	4	4	4	4	51.9482987429843	4.8	5	4.2	4.4	4	4.2	3.6	4
2	5	3	3	1	5	5	5	5	5	5	4	5	4	5	4	5	4	4	3	4	4	4	4	5	4	4	4	4	4	4	4	5	2	4	4	4	4	4	50.2145822568344	5	4.6	4	4.2	4	4.2	3.6	4
2	1	3	2	1	5	5	4	4	2	4	4	2	2	4	2	4	2	4	4	4	4	4	2	4	4	4	4	4	2	2	4	4	4	4	2	4	4	4	45.3653768331287	4	3.2	3.2	3.6	4	3.2	3.6	4
2	1	3	2	2	4	4	2	4	4	4	4	4	4	4	4	4	4	4	4	4	4	4	4	4	5	4	5	4	4	5	3	4	3	5	5	4	5	4	50.8697165016559	3.6	4	4	4	4.66666666666667	4	4.4	4
2	1	3	2	2	4	5	4	5	5	5	4	4	5	4	5	5	5	4	1	4	4	4	5	4	5	4	5	4	4	5	3	4	3	5	5	4	5	5	51.3268698096969	4.6	4.4	4	4.2	4.66666666666667	4	4.4	5
1	4	3	2	3	4	5	5	4	5	5	5	3	4	5	5	5	5	5	5	4	4	4	5	5	4	4	4	5	5	5	4	5	5	4	4	4	4	4	50.6046399939569	4.6	4.4	5	4.4	4	4.8	4.2	4
1	4	3	2	3	4	5	5	4	5	5	5	3	4	5	5	5	5	5	5	4	4	4	5	5	4	4	4	5	5	5	4	5	5	4	4	4	5	4	52.2793202350479	4.6	4.4	5	4.4	4	4.8	4.4	4
2	1	3	1	1	5	5	4	5	4	4	4	5	4	4	5	5	5	4	5	4	4	4	5	5	3	4	4	3	4	4	4	5	2	3	3	4	4	5	50.4606441330439	4.6	4.2	4.8	4.4	3.66666666666667	4	3.2	5
1	1	3	1	1	3	4	5	5	5	5	5	5	5	5	5	5	5	5	5	5	5	4	2	2	3	4	3	4	3	4	4	2	2	3	4	4	4	4	47.1899217035523	4.4	5	5	3.6	3.33333333333333	3.4	3.4	4
2	1	3	1	1	5	3	3	5	4	3	3	3	3	3	5	4	4	3	4	4	4	4	4	4	3	4	2	2	3	4	3	4	3	3	4	4	4	3	44.0328852790664	4	3	4	4	3	3.2	3.6	3
1	1	3	5	5	4	5	3	3	4	4	4	5	3	4	5	4	3	5	4	4	4	3	3	3	4	3	5	4	3	4	5	3	4	4	3	3	3	4	47.9584693105937	3.8	4	4.2	3.4	4	3.8	3.4	4
1	3	3	5	1	4	4	4	4	4	4	4	4	4	4	4	4	4	4	4	4	4	2	2	4	4	3	4	4	3	3	3	4	5	4	3	3	4	3	48.3086881362821	4	4	4	3.2	3.66666666666667	3.4	3.8	3
1	1	3	1	1	4	4	4	4	4	3	3	5	4	4	4	4	4	3	2	3	3	4	3	2	2	3	4	4	4	3	3	1	1	1	1	4	4	5	51.4598878197002	4	3.8	3.4	3	3	3	2.2	5
1	2	3	3	3	3	3	3	2	4	5	5	5	5	3	4	4	4	3	2	3	3	3	3	4	4	5	4	4	4	4	4	4	4	4	3	5	5	4	53.6663041125519	3	4.6	3.4	3.2	4.33333333333333	4	4.2	4
1	1	3	5	1	5	4	5	5	5	3	5	4	4	3	4	4	5	3	4	3	4	3	5	4	5	4	4	3	5	5	4	4	4	4	4	4	4	5	52.126837859768	4.8	3.8	4	3.8	4.33333333333333	4.2	4	5
1	2	3	2	1	4	4	3	4	5	4	3	5	5	5	4	4	4	3	3	3	3	4	4	4	4	3	4	3	3	3	3	4	3	4	3	3	3	4	48.1549929436586	4	4.4	3.6	3.6	3.66666666666667	3.2	3.2	4
2	1	3	1	1	4	4	4	4	4	4	4	4	4	4	4	4	4	4	4	4	4	4	4	4	4	4	4	4	4	4	4	4	4	4	4	4	5	1	48.3233411279886	4	4	4	4	4	4	4.2	1
2	1	3	3	3	4	4	4	4	1	4	4	4	4	4	4	4	4	3	3	3	3	3	4	4	4	3	3	3	3	4	4	4	4	4	3	3	3	4	51.2034707164362	3.4	4	3.6	3.4	3.33333333333333	3.6	3.4	4
2	1	3	1	2	5	4	4	4	4	4	4	4	4	4	4	4	4	4	4	4	4	2	2	5	4	4	5	3	4	4	5	5	5	4	4	4	4	5	50.6263630423306	4.2	4	4	3.4	4.33333333333333	4.2	4.2	5
2	2	3	5	2	5	5	5	5	5	5	5	5	5	5	5	5	5	5	5	4	4	4	5	4	5	4	5	5	5	5	4	4	4	5	5	4	5	5	51.8916026594293	5	5	5	4.2	4.66666666666667	4.6	4.6	5
2	1	3	1	1	5	5	5	5	5	5	5	5	3	4	5	5	4	5	4	5	4	4	5	4	5	5	4	5	5	4	5	4	4	5	4	5	5	5	47.4443311420416	5	4.4	4.6	4.4	4.66666666666667	4.6	4.6	5
1	1	3	5	1	5	4	5	5	4	4	4	4	4	4	4	4	4	4	4	4	4	2	2	5	5	5	4	4	4	4	5	5	5	5	4	5	4	5	52.2074134807429	4.6	4	4	3.4	4.66666666666667	4.4	4.6	5
2	1	3	1	1	5	4	4	4	4	4	3	4	4	4	5	4	4	3	4	4	4	3	4	4	3	3	4	4	3	4	4	4	3	3	4	3	3	3	51.3755213812346	4.2	3.8	4	3.8	3.33333333333333	3.8	3.2	3
2	1	3	1	2	4	3	2	3	5	4	5	5	3	3	5	4	5	4	3	4	4	3	3	4	4	4	3	3	4	4	3	4	4	4	3	4	4	4	51.1912192004899	3.4	4	4.2	3.6	3.66666666666667	3.6	3.8	4
2	1	3	3	1	4	4	4	4	4	4	4	4	4	4	4	4	4	4	4	4	4	4	4	5	4	5	5	4	4	4	4	5	4	4	5	5	4	4	52.305051391101	4	4	4	4.2	4.66666666666667	4.2	4.4	4
1	1	3	1	2	5	5	4	4	5	5	5	5	5	5	4	5	5	4	4	4	3	3	4	4	4	5	5	5	5	5	5	4	4	4	5	5	4	4	49.3084174153411	4.6	5	4.4	3.6	4.66666666666667	4.8	4.4	4
2	1	3	1	4	4	5	4	5	3	1	5	5	4	4	5	4	5	4	5	4	5	5	5	4	4	4	4	4	4	4	5	4	5	4	5	4	4	4	48.4523888288799	4.2	3.8	4.6	4.6	4	4.2	4.4	4
2	1	3	1	1	4	4	3	4	4	4	4	5	4	4	4	4	4	4	4	4	4	4	4	4	4	4	4	4	4	4	5	4	5	4	5	4	4	5	51.1863382007562	3.8	4.2	4	4	4	4.2	4.4	5
2	1	3	1	5	4	4	4	4	4	4	4	4	4	5	5	3	3	3	3	4	5	4	5	4	4	4	4	3	5	5	3	4	5	4	5	4	4	4	46.4699661142584	4	4.2	3.4	4.4	4	4	4.4	4
1	4	3	5	2	5	5	5	5	5	4	4	4	4	4	5	5	5	4	4	5	4	4	4	5	5	5	5	4	3	2	4	5	4	5	4	5	4	5	47.5766424883883	5	4	4.6	4.4	5	3.6	4.4	5
2	2	3	3	2	5	5	5	5	4	5	5	5	5	5	5	5	5	4	5	5	5	5	4	4	4	4	4	4	4	4	4	4	3	4	4	4	4	4	49.9885817440293	4.8	5	4.8	4.6	4	4	3.8	4
2	2	3	3	1	4	5	5	5	5	5	5	5	5	5	5	5	5	5	5	5	5	1	1	4	4	4	4	4	4	4	4	4	5	4	4	4	4	4	51.6774501790738	4.8	5	5	3.2	4	4	4.2	4
2	1	3	1	2	5	5	5	5	5	5	5	5	5	5	5	5	5	5	5	4	4	4	5	5	4	4	4	4	5	4	4	5	5	4	4	4	4	2	50.5778363897825	5	5	5	4.4	4	4.4	4.2	2
2	1	3	5	3	4	4	5	4	4	4	4	4	4	4	4	4	4	4	4	4	4	4	4	4	3	3	3	4	3	4	3	4	3	3	4	3	4	4	49.8721221169351	4.2	4	4	4	3	3.6	3.4	4
1	1	3	1	2	4	3	4	5	3	4	2	2	4	4	2	2	3	3	3	1	1	1	1	1	3	3	4	3	3	3	3	4	4	4	4	3	4	4	47.327053735714	3.8	3.2	2.6	1	3.33333333333333	3.2	3.8	4
2	1	3	1	2	4	4	5	5	4	5	4	4	4	4	4	4	4	4	4	3	3	3	4	4	3	3	3	4	4	4	3	4	4	4	4	4	5	2	49.9601624457319	4.4	4.2	4	3.4	3	3.8	4.2	2
2	1	3	2	1	4	5	5	5	5	5	5	5	5	5	5	5	5	5	5	5	5	3	3	4	4	4	3	3	3	3	3	4	4	4	4	4	3	3	52.6603916823134	4.8	5	5	4	3.66666666666667	3.2	3.8	3
1	1	3	2	1	4	3	4	4	4	4	4	4	4	4	4	4	4	4	4	4	4	3	2	4	4	4	3	3	3	4	4	4	4	4	4	4	4	4	48.7085325088731	3.8	4	4	3.4	3.66666666666667	3.6	4	4
1	1	3	1	2	4	5	5	5	5	5	5	5	5	5	5	5	5	5	5	5	5	3	2	4	4	4	5	5	5	4	4	4	4	4	4	4	4	1	49.5395233896532	4.8	5	5	3.8	4.33333333333333	4.4	4	1
1	1	3	1	1	5	4	4	4	4	4	4	4	4	4	4	4	4	4	4	4	4	2	1	5	4	4	4	4	4	4	4	5	4	4	5	4	4	4	49.0372911671917	4.2	4	4	3.2	4	4.2	4.2	4
1	2	3	2	5	5	5	4	4	5	4	4	5	5	5	5	5	5	4	4	4	4	4	4	4	4	5	4	4	4	4	5	4	4	4	4	5	4	1	54.5246519357184	4.6	4.6	4.6	4	4.33333333333333	4.2	4.2	1
1	1	3	1	1	5	5	5	5	5	5	5	5	5	5	5	5	5	5	5	5	5	2	1	4	4	4	5	5	4	4	5	4	4	4	4	4	5	4	51.2433011760648	5	5	5	3.4	4.33333333333333	4.4	4.2	4
2	1	3	1	2	5	5	5	5	5	5	5	5	5	5	5	5	4	4	4	4	4	4	4	5	4	4	4	4	4	4	3	5	4	4	5	4	5	4	52.7091619712322	5	5	4.4	4.2	4	4	4.4	4
2	1	3	1	1	4	4	3	4	3	3	4	4	4	4	4	4	4	4	4	4	4	1	1	4	4	5	4	4	4	5	3	4	4	4	4	5	5	4	50.4331824164145	3.6	3.8	4	2.8	4.33333333333333	4	4.4	4
2	1	3	1	1	4	4	4	4	4	4	4	4	4	4	4	4	4	4	4	4	4	4	2	4	4	5	4	4	4	5	3	4	4	4	4	5	5	3	51.1551910910381	4	4	4	3.6	4.33333333333333	4	4.4	3
1	1	3	1	1	5	4	4	4	4	4	4	4	4	4	4	4	4	4	4	4	4	2	2	5	5	4	5	5	5	5	5	5	5	5	5	4	4	4	42.6643598098466	4.2	4	4	3.4	4.66666666666667	5	4.6	4
2	1	3	1	2	3	4	1	4	1	4	4	4	4	4	1	1	1	1	1	1	1	1	1	1	1	1	1	1	1	1	1	1	5	5	5	5	5	1	46.9997736796887	2.6	4	1	1	1	1	5	1
2	2	3	2	1	3	3	4	4	1	4	4	4	4	4	1	1	1	1	1	1	1	1	1	1	1	1	1	1	1	1	1	1	5	5	5	5	5	3	49.2565506595902	3	4	1	1	1	1	5	3
2	1	3	1	2	2	3	2	2	3	3	3	3	3	3	3	3	3	3	3	3	3	4	3	3	3	3	3	3	3	3	3	3	3	3	3	3	3	5	51.2431569926915	2.4	3	3	3.2	3	3	3	5
2	1	3	1	1	4	4	3	3	4	4	4	4	3	4	4	4	4	4	4	3	3	3	3	4	3	3	3	3	3	3	3	4	3	3	3	3	3	3	51.8468763965763	3.6	3.8	4	3.2	3	3.2	3	3
2	1	3	1	2	5	4	5	5	4	5	5	5	5	5	5	5	5	5	5	3	4	4	5	5	4	4	4	5	5	4	4	4	4	4	3	3	3	3	51.2729112999507	4.6	5	5	4.2	4	4.4	3.4	3
2	1	3	2	1	5	4	4	4	4	4	4	5	4	4	4	4	4	4	4	4	4	2	1	4	4	4	4	3	4	3	4	4	4	4	4	4	3	4	51.9735466872443	4.2	4.2	4	3	4	3.6	3.8	4
2	1	3	1	2	4	5	1	1	4	5	5	5	5	5	4	4	4	4	4	4	4	4	4	3	4	4	4	4	4	3	3	4	4	4	3	3	4	3	52.191670699741	3	5	4	3.8	4	3.6	3.6	3
1	1	3	3	1	5	4	4	3	3	4	4	4	3	4	4	4	4	4	4	4	4	4	4	4	4	4	4	4	4	4	4	4	4	4	4	4	4	5	55.0362773925258	3.8	3.8	4	4	4	4	4	5
2	1	3	2	2	5	4	4	4	3	4	4	3	3	4	3	3	4	4	4	4	4	4	4	4	4	4	4	4	4	4	4	4	4	4	4	4	4	4	49.7648994478413	4	3.6	3.6	4	4	4	4	4
2	1	3	1	1	4	4	5	4	3	5	4	4	4	5	3	4	3	4	4	4	3	2	2	3	4	4	4	4	4	4	4	3	4	4	4	4	4	4	49.2767450239471	4	4.4	3.6	2.8	4	3.8	4	4
1	1	3	3	1	4	4	5	3	4	4	5	4	3	4	5	4	3	3	4	4	4	3	4	4	4	4	4	3	3	3	4	4	4	4	4	4	4	4	50.2967096668724	4	4	3.8	3.8	4	3.4	4	4
2	1	3	4	2	4	4	4	4	4	5	4	4	5	4	4	4	4	4	4	4	4	4	4	4	4	4	4	4	4	4	4	4	4	4	4	4	4	2	50.0776959914387	4	4.4	4	4	4	4	4	2
2	1	3	1	2	5	5	4	4	4	4	3	4	3	5	4	4	5	5	5	3	3	3	4	4	4	4	4	4	4	4	4	4	4	4	4	4	4	4	52.0024424057711	4.4	3.8	4.6	3.4	4	4	4	4
2	1	3	2	3	5	5	4	4	4	4	4	4	4	4	4	4	4	4	4	3	4	3	4	4	4	4	4	4	4	4	4	4	4	4	4	4	4	3	50.8334065719056	4.4	4	4	3.6	4	4	4	3
1	1	3	3	1	4	5	5	4	4	4	4	5	5	5	5	5	5	5	5	5	5	1	1	4	4	4	4	3	4	4	4	4	4	4	4	4	4	4	50.8298569955051	4.4	4.6	5	3.2	4	3.8	4	4
2	1	3	2	2	5	5	4	5	4	4	4	4	4	4	4	4	4	4	2	4	2	4	4	4	4	4	4	4	4	4	4	4	4	4	4	4	4	4	49.502073831338	4.6	4	3.6	3.6	4	4	4	4
2	1	3	2	2	5	5	5	3	5	4	5	4	4	4	4	4	4	4	4	4	4	4	4	4	4	4	4	4	4	4	4	4	4	4	4	4	4	1	53.2015575168687	4.6	4.2	4	4	4	4	4	1
1	1	3	1	2	4	5	4	4	5	5	4	4	4	5	4	4	3	4	4	4	4	4	4	5	4	4	4	4	4	4	4	5	4	4	4	4	4	4	49.7840115918568	4.4	4.4	3.8	4.2	4	4.2	4	4
1	1	3	3	2	5	5	5	4	5	4	4	3	3	4	5	5	4	5	4	3	3	3	4	4	4	4	4	4	4	4	4	4	4	4	4	4	4	4	54.9521713043778	4.8	3.6	4.6	3.4	4	4	4	4
2	2	3	3	1	5	5	5	5	5	5	5	5	5	5	5	5	5	5	5	4	4	4	5	4	4	4	4	4	4	4	3	4	4	4	4	4	4	3	51.1762788222777	5	5	5	4.2	4	3.8	4	3
2	1	3	2	1	5	5	5	5	5	5	5	5	4	5	4	4	4	4	4	4	4	4	4	4	4	4	4	4	3	3	3	4	4	4	4	4	4	4	48.3689263008755	5	4.8	4	4	4	3.4	4	4
1	1	3	2	1	5	5	5	5	5	5	5	5	4	5	4	4	4	4	4	5	4	4	4	4	4	4	4	4	4	4	4	4	4	4	4	4	4	4	51.4822344322361	5	4.8	4	4.2	4	4	4	4
2	1	3	2	1	5	4	5	4	3	3	4	4	4	4	4	4	4	4	4	4	4	4	4	4	4	4	4	4	5	5	4	4	4	4	4	4	5	3	46.5856592338444	4.2	3.8	4	4	4	4.4	4.2	3
1	2	3	3	1	5	5	5	5	3	5	5	5	5	5	4	4	4	4	4	4	4	4	4	4	4	4	4	4	4	4	4	4	4	4	4	4	5	3	47.5399367521435	4.6	5	4	4	4	4	4.2	3
2	1	3	2	1	5	4	4	5	4	4	3	4	3	4	4	4	3	3	4	4	4	4	4	4	4	4	4	4	5	5	4	4	4	4	4	4	5	4	49.7760914986602	4.4	3.6	3.6	4	4	4.4	4.2	4
2	1	3	2	2	4	4	4	4	4	4	4	4	4	4	4	4	4	4	5	4	4	4	4	4	5	5	5	5	5	5	4	5	4	4	4	4	2	4	55.1777082397893	4	4	4.2	4	5	4.8	3.6	4
2	1	3	1	3	5	5	5	5	4	3	5	3	5	5	5	5	5	5	5	5	5	5	5	5	5	5	5	5	5	5	5	5	5	5	5	5	5	4	46.248964348592	4.8	4.2	5	5	5	5	5	4
2	1	3	1	1	4	5	5	5	5	5	5	5	5	5	5	5	5	5	5	5	5	5	5	5	5	5	5	5	5	5	5	5	5	5	5	5	5	1	51.7741390898915	4.8	5	5	5	5	5	5	1
1	3	3	2	2	5	5	5	5	5	5	5	1	1	5	5	5	5	5	5	5	5	5	5	5	5	5	5	5	5	5	5	5	5	5	5	5	5	1	51.3122437241987	5	3.4	5	5	5	5	5	1
1	1	3	5	3	5	5	5	5	5	5	5	5	5	5	5	5	5	5	5	5	5	5	5	5	5	5	5	3	5	5	5	5	5	5	5	5	5	3	51.803649430698	5	5	5	5	5	4.6	5	3
2	2	3	5	2	5	5	5	5	5	5	5	5	5	5	5	5	5	5	5	4	4	4	4	5	5	5	5	5	5	5	5	5	5	5	5	5	5	4	47.7485791869334	5	5	5	4.2	5	5	5	4
2	4	2	2	1	4	5	5	5	4	4	4	5	5	5	5	5	4	4	4	4	5	5	5	5	4	5	5	5	5	4	4	5	5	5	5	4	4	5	49.1578053027614	4.6	4.6	4.4	4.8	4.66666666666667	4.6	4.6	5
2	4	2	2	3	4	5	5	5	4	4	4	5	5	5	5	5	4	4	4	4	5	5	5	5	4	5	5	5	5	4	4	5	5	5	5	4	4	5	45.4654230809329	4.6	4.6	4.4	4.8	4.66666666666667	4.6	4.6	5
2	3	2	2	4	4	5	5	5	4	4	4	5	5	5	5	5	4	4	4	4	5	5	5	5	4	5	5	5	5	4	4	5	5	5	5	4	4	5	47.5702780952998	4.6	4.6	4.4	4.8	4.66666666666667	4.6	4.6	5
2	2	2	4	3	4	5	5	5	4	4	4	5	5	5	5	5	4	4	4	4	5	5	5	5	4	5	5	5	5	4	4	5	5	5	5	4	5	5	49.6470680533161	4.6	4.6	4.4	4.8	4.66666666666667	4.6	4.8	5
2	4	2	2	3	4	5	5	5	4	4	4	5	5	5	5	5	4	4	4	4	5	5	5	5	4	5	5	5	5	4	4	5	5	5	5	4	5	5	51.0780134865648	4.6	4.6	4.4	4.8	4.66666666666667	4.6	4.8	5
2	2	2	1	2	4	5	5	5	4	4	4	5	5	5	5	5	4	4	4	4	5	5	5	5	4	5	5	5	5	4	4	5	5	5	5	4	5	5	54.8274723900822	4.6	4.6	4.4	4.8	4.66666666666667	4.6	4.8	5
2	3	2	2	1	4	5	5	5	4	4	4	5	5	5	5	5	4	4	4	4	5	5	5	5	4	5	5	5	5	4	4	5	5	5	5	4	5	5	52.1274581733957	4.6	4.6	4.4	4.8	4.66666666666667	4.6	4.8	5
1	1	2	1	1	5	5	5	5	5	5	5	5	5	5	5	5	5	5	1	5	5	5	5	5	5	5	5	5	5	5	5	5	1	5	5	5	5	5	49.459396612617	5	5	4.2	5	5	5	4.2	5
1	1	2	1	1	5	5	5	5	5	5	5	5	5	5	5	5	5	5	4	5	5	5	5	5	5	5	5	5	5	5	5	5	1	5	5	5	5	4	49.6722662059143	5	5	4.8	5	5	5	4.2	4
2	1	2	1	5	5	5	5	5	3	5	5	5	5	5	5	5	5	4	2	4	3	3	5	5	3	5	4	4	4	4	5	5	1	3	5	5	4	3	48.6603817933772	4.6	5	4.2	4	4	4.4	3.6	3
2	1	2	1	1	3	3	5	5	5	5	5	5	5	5	5	5	5	5	5	3	5	3	5	5	5	5	4	4	4	4	4	5	4	2	4	3	4	3	47.9037045740507	4.2	5	5	4.2	4.66666666666667	4.2	3.4	3
1	4	2	4	3	5	5	5	5	5	5	5	5	5	5	5	5	5	5	5	5	5	5	5	4	5	5	4	4	5	5	5	5	5	4	4	5	4	4	46.020348630531	5	5	5	4.8	4.66666666666667	4.8	4.4	4
1	4	2	1	1	5	5	5	5	5	5	5	5	5	5	5	5	5	5	5	5	5	5	5	4	5	5	4	4	5	5	5	5	5	4	4	5	4	4	53.5094014540771	5	5	5	4.8	4.66666666666667	4.8	4.4	4
1	3	2	2	4	5	5	5	5	5	5	5	5	5	5	5	5	5	5	5	5	5	5	5	4	5	5	4	4	5	5	5	5	5	4	4	5	4	4	53.4971224117789	5	5	5	4.8	4.66666666666667	4.8	4.4	4
1	3	2	2	2	5	5	5	5	5	5	5	5	5	5	5	5	5	5	5	5	5	5	5	4	5	5	4	4	5	5	5	5	5	4	4	5	4	4	51.447433226841	5	5	5	4.8	4.66666666666667	4.8	4.4	4
1	1	2	1	3	5	5	5	5	5	5	5	5	5	5	5	5	5	5	5	5	5	5	5	4	5	5	4	4	5	5	5	5	5	4	4	5	5	4	49.4039984096252	5	5	5	4.8	4.66666666666667	4.8	4.6	4
1	3	2	2	3	5	5	5	5	5	5	5	5	5	5	5	5	5	5	5	5	5	5	5	4	5	5	4	4	5	5	5	5	5	4	4	5	5	4	55.5820965741911	5	5	5	4.8	4.66666666666667	4.8	4.6	4
1	4	2	2	1	5	5	5	5	5	5	5	5	5	5	5	5	5	5	5	5	5	5	5	4	5	5	4	4	5	5	5	5	5	4	4	5	5	4	50.951008028424	5	5	5	4.8	4.66666666666667	4.8	4.6	4
2	1	2	1	1	5	5	4	5	4	4	4	4	4	5	5	5	5	4	1	4	4	5	5	5	3	5	4	4	4	4	3	5	1	3	4	5	3	3	57.7541553216701	4.6	4.2	4	4.6	4	4	3.2	3
1	1	2	1	1	4	3	5	5	3	4	2	3	4	5	4	3	4	4	2	5	4	4	3	4	2	4	4	4	3	3	2	3	5	5	5	5	5	5	52.3670843800299	4	3.6	3.4	4	3.33333333333333	3	5	5
1	1	2	1	1	4	5	4	5	5	4	4	4	5	5	5	5	4	5	4	4	4	5	4	5	4	4	4	5	4	5	4	4	4	4	4	5	3	3	48.9879565277271	4.6	4.4	4.6	4.4	4	4.4	4	3
1	1	2	1	1	4	5	4	5	5	4	4	4	5	5	5	5	4	5	4	4	4	5	4	5	4	4	4	5	4	5	4	4	4	4	4	5	3	4	46.2266225171125	4.6	4.4	4.6	4.4	4	4.4	4	4
1	1	2	1	1	4	5	4	5	5	4	4	4	5	5	5	5	4	5	4	4	4	5	4	5	4	4	4	5	4	5	4	4	4	4	4	5	3	4	48.4373921076515	4.6	4.4	4.6	4.4	4	4.4	4	4
1	1	2	1	3	4	5	4	5	5	4	4	4	5	5	5	5	4	5	4	4	4	5	4	5	4	4	4	5	4	5	4	4	4	4	4	5	3	4	47.0807554745861	4.6	4.4	4.6	4.4	4	4.4	4	4
2	3	2	2	3	4	4	4	4	4	4	4	4	4	4	4	4	4	4	5	4	4	4	4	4	4	4	4	5	5	5	4	5	4	4	4	4	4	4	48.3175113485713	4	4	4.2	4	4	4.8	4	4
1	3	2	4	2	4	5	4	5	5	4	4	4	5	5	5	5	4	5	4	4	4	5	4	5	4	4	4	5	4	5	4	4	4	4	4	5	4	4	51.6324916625422	4.6	4.4	4.6	4.4	4	4.4	4.2	4
1	3	2	2	1	4	5	4	5	5	4	4	4	5	5	5	5	4	5	4	4	4	5	4	5	4	4	4	5	4	5	4	4	4	4	4	5	4	4	46.0819418975824	4.6	4.4	4.6	4.4	4	4.4	4.2	4
1	1	2	1	2	4	5	4	5	5	4	4	4	5	5	5	5	4	5	4	4	4	5	4	5	4	4	4	5	4	5	4	4	4	4	4	5	4	4	51.4279083173551	4.6	4.4	4.6	4.4	4	4.4	4.2	4
1	1	2	1	1	4	5	4	5	5	4	4	4	5	5	5	5	4	5	4	4	4	5	4	5	4	4	4	5	4	5	4	4	4	4	4	5	4	4	49.8051409627596	4.6	4.4	4.6	4.4	4	4.4	4.2	4
1	1	2	1	1	4	5	4	5	5	4	4	4	5	5	5	5	4	5	4	4	4	5	4	5	4	4	4	5	4	5	4	4	4	4	4	5	4	4	47.9544419282658	4.6	4.4	4.6	4.4	4	4.4	4.2	4
1	1	2	1	1	4	5	4	5	5	4	4	4	5	5	5	5	4	5	4	4	4	5	4	5	4	4	4	5	4	5	4	4	4	4	4	5	4	4	51.1815751881173	4.6	4.4	4.6	4.4	4	4.4	4.2	4
1	1	2	1	2	4	5	4	5	5	4	4	4	5	5	5	5	4	5	4	4	4	5	4	5	4	4	4	5	4	5	4	4	4	4	4	5	4	4	46.101407383258	4.6	4.4	4.6	4.4	4	4.4	4.2	4
1	1	2	1	2	4	5	4	5	5	4	4	4	5	5	5	5	4	5	4	4	4	5	4	5	4	4	4	5	4	5	4	4	4	4	4	5	4	4	45.585622723773	4.6	4.4	4.6	4.4	4	4.4	4.2	4
1	1	2	1	2	4	5	4	5	5	4	4	4	5	5	5	5	4	5	4	4	4	5	4	5	4	4	4	5	4	5	4	4	4	4	4	5	4	4	50.976191817742	4.6	4.4	4.6	4.4	4	4.4	4.2	4
1	1	2	1	3	4	5	4	5	5	4	4	4	5	5	5	5	4	5	4	4	4	5	4	5	4	4	4	5	4	5	4	4	4	4	4	5	4	4	50.2444958108306	4.6	4.4	4.6	4.4	4	4.4	4.2	4
1	1	2	1	2	4	5	4	5	5	4	4	4	5	5	5	5	4	5	4	4	4	5	4	5	4	4	4	5	4	5	4	4	4	4	4	5	4	4	50.3577408139111	4.6	4.4	4.6	4.4	4	4.4	4.2	4
1	1	2	1	2	4	5	4	5	5	4	4	4	5	5	5	5	4	5	4	4	4	5	4	5	4	4	4	5	4	5	4	4	4	4	4	5	4	4	45.6536749359659	4.6	4.4	4.6	4.4	4	4.4	4.2	4
1	1	2	1	1	4	5	4	5	5	4	4	4	5	5	5	5	4	5	4	4	4	5	4	5	4	4	4	5	4	5	4	4	4	4	4	5	4	4	52.4026723975883	4.6	4.4	4.6	4.4	4	4.4	4.2	4
1	1	2	1	1	4	5	4	5	5	4	4	4	5	5	5	5	4	5	4	4	4	5	4	5	4	4	4	5	4	5	4	4	4	4	4	5	4	4	48.9272922055115	4.6	4.4	4.6	4.4	4	4.4	4.2	4
1	1	2	1	1	4	5	4	5	5	4	4	4	5	5	5	5	4	5	4	4	4	5	4	5	4	4	4	5	4	5	4	4	4	4	4	5	4	4	47.3016751413556	4.6	4.4	4.6	4.4	4	4.4	4.2	4
1	1	2	1	1	4	5	4	5	5	4	4	4	5	5	5	5	4	5	4	4	4	5	4	5	4	4	4	5	4	5	4	4	4	4	4	5	4	4	54.400595330136	4.6	4.4	4.6	4.4	4	4.4	4.2	4
1	1	2	1	3	4	5	4	5	5	4	4	4	5	5	5	5	4	5	4	4	4	5	4	5	4	4	4	5	4	5	4	4	4	4	4	5	4	4	50.7470078581005	4.6	4.4	4.6	4.4	4	4.4	4.2	4
1	1	2	1	1	4	5	4	5	5	4	4	4	5	5	5	5	4	5	4	4	4	5	4	5	4	4	4	5	4	5	4	4	4	4	4	5	4	4	47.2355215955458	4.6	4.4	4.6	4.4	4	4.4	4.2	4
2	3	2	2	3	4	4	4	4	4	4	4	4	4	4	4	4	4	4	5	4	4	4	4	4	4	4	4	5	5	5	4	5	4	4	4	4	5	4	53.683236451848	4	4	4.2	4	4	4.8	4.2	4
1	1	2	2	2	4	5	4	5	5	4	4	4	5	5	5	5	4	5	4	4	4	5	4	5	4	4	4	5	4	5	4	4	4	4	4	5	5	4	55.4694596619594	4.6	4.4	4.6	4.4	4	4.4	4.4	4
1	1	2	3	3	4	5	4	5	5	4	4	4	5	5	5	5	4	5	4	4	4	5	4	5	4	4	4	5	4	5	4	4	4	4	4	5	5	4	46.7357580174758	4.6	4.4	4.6	4.4	4	4.4	4.4	4
1	3	2	3	4	4	5	4	5	5	4	4	4	5	5	5	5	4	5	4	4	4	5	4	5	4	4	4	5	4	5	4	4	4	4	4	5	5	4	51.742948930396	4.6	4.4	4.6	4.4	4	4.4	4.4	4
1	4	2	2	3	4	5	4	5	5	4	4	4	5	5	5	5	4	5	4	4	4	5	4	5	4	4	4	5	4	5	4	4	4	4	4	5	5	4	47.7685024285016	4.6	4.4	4.6	4.4	4	4.4	4.4	4
1	4	2	2	2	4	5	4	5	5	4	4	4	5	5	5	5	4	5	4	4	4	5	4	5	4	4	4	5	4	5	4	4	4	4	4	5	5	4	49.4282770493474	4.6	4.4	4.6	4.4	4	4.4	4.4	4
1	1	2	1	1	4	5	4	5	5	4	4	4	5	5	5	5	4	5	4	4	4	5	4	5	4	4	4	5	4	5	4	4	4	4	4	5	5	4	44.9420860632793	4.6	4.4	4.6	4.4	4	4.4	4.4	4
1	1	2	1	1	4	5	4	5	5	4	4	4	5	5	5	5	4	5	4	4	4	5	4	5	4	4	4	5	4	5	4	4	4	4	4	5	5	4	44.7757130326234	4.6	4.4	4.6	4.4	4	4.4	4.4	4
1	1	2	1	1	4	5	4	5	5	4	4	4	5	5	5	5	4	5	4	4	4	5	4	5	4	4	4	5	4	5	4	4	4	4	4	5	5	4	48.449167803242	4.6	4.4	4.6	4.4	4	4.4	4.4	4
1	1	2	1	1	4	5	4	5	5	4	4	4	5	5	5	5	4	5	4	4	4	5	4	5	4	4	4	5	4	5	4	4	4	4	4	5	5	4	51.1563753952009	4.6	4.4	4.6	4.4	4	4.4	4.4	4
1	1	2	1	2	4	5	4	5	5	4	4	4	5	5	5	5	4	5	4	4	4	5	4	5	4	4	4	5	4	5	4	4	4	4	4	5	5	4	51.4574722704759	4.6	4.4	4.6	4.4	4	4.4	4.4	4
1	1	2	1	3	4	5	4	5	5	4	4	4	5	5	5	5	4	5	4	4	4	5	4	5	4	4	4	5	4	5	4	4	4	4	4	5	5	4	51.4116945243207	4.6	4.4	4.6	4.4	4	4.4	4.4	4
1	1	2	1	1	4	5	4	5	5	4	4	4	5	5	5	5	4	5	4	4	4	5	4	5	4	4	4	5	4	5	4	4	4	4	4	5	5	4	51.0957857365144	4.6	4.4	4.6	4.4	4	4.4	4.4	4
1	1	2	1	1	4	5	4	5	5	4	4	4	5	5	5	5	4	5	4	4	4	5	4	5	4	4	4	5	4	5	4	4	4	4	4	5	5	4	48.0929261734999	4.6	4.4	4.6	4.4	4	4.4	4.4	4
1	1	2	1	1	4	5	4	5	5	4	4	4	5	5	5	5	4	5	4	4	4	5	4	5	4	4	4	5	4	5	4	4	4	4	4	5	5	4	51.2863204037755	4.6	4.4	4.6	4.4	4	4.4	4.4	4
2	1	2	1	1	5	4	2	4	4	4	4	4	4	4	4	4	4	4	4	4	4	2	1	5	5	5	5	3	4	4	4	5	2	5	5	5	5	4	52.973412567796	3.8	4	4	3.2	5	4	4.4	4
2	1	2	2	3	4	5	5	5	5	3	5	5	5	5	5	4	4	5	5	4	5	5	5	5	4	5	4	5	5	5	5	5	5	4	5	4	1	4	51.2877752004917	4.8	4.6	4.6	4.8	4.33333333333333	5	3.8	4
2	2	2	2	1	4	5	5	5	5	3	5	5	5	5	5	4	4	5	5	4	5	5	5	5	4	5	4	5	5	5	4	4	5	4	5	4	3	4	51.5156058561244	4.8	4.6	4.6	4.8	4.33333333333333	4.6	4.2	4
1	4	2	4	1	4	5	5	5	4	5	5	5	5	4	5	5	4	5	5	5	4	5	5	4	4	4	5	5	5	4	4	5	5	4	5	5	3	4	48.7460294283014	4.6	4.8	4.8	4.6	4.33333333333333	4.6	4.4	4
1	2	2	2	3	4	5	5	5	4	5	5	5	5	4	5	5	4	5	5	5	4	5	5	4	4	4	5	5	5	4	4	5	5	4	5	5	3	4	50.8317739292258	4.6	4.8	4.8	4.6	4.33333333333333	4.6	4.4	4
2	3	2	4	3	4	5	5	5	5	3	5	5	5	5	5	4	4	5	5	4	5	5	5	5	4	5	4	5	5	5	4	4	5	4	5	4	4	4	51.0309705374434	4.8	4.6	4.6	4.8	4.33333333333333	4.6	4.4	4
1	2	2	1	3	4	5	5	5	4	5	5	5	5	4	5	5	4	5	5	5	4	5	5	4	4	4	5	5	5	4	4	5	5	4	5	5	4	4	55.7913090709717	4.6	4.8	4.8	4.6	4.33333333333333	4.6	4.6	4
2	2	2	2	4	4	5	5	5	5	3	5	5	5	5	5	4	4	5	5	4	5	5	5	5	4	5	4	5	5	5	4	4	5	4	5	4	5	4	53.0665599188101	4.8	4.6	4.6	4.8	4.33333333333333	4.6	4.6	4
2	1	2	2	2	4	5	5	5	5	3	5	5	5	5	5	4	4	5	5	4	5	5	5	5	4	5	4	5	5	5	4	4	5	4	5	4	5	4	51.990103109585	4.8	4.6	4.6	4.8	4.33333333333333	4.6	4.6	4
1	1	2	2	2	4	5	5	5	4	5	5	5	5	4	5	5	4	5	5	5	4	5	5	4	4	4	5	5	5	4	4	5	5	4	5	5	5	4	50.9229678980353	4.6	4.8	4.8	4.6	4.33333333333333	4.6	4.8	4
1	1	2	2	1	4	5	5	5	4	5	5	5	5	4	5	5	4	5	5	5	4	5	5	4	4	4	5	5	5	4	4	5	5	4	5	5	5	4	50.3687178546669	4.6	4.8	4.8	4.6	4.33333333333333	4.6	4.8	4
1	2	2	2	2	4	5	5	5	4	5	5	5	5	4	5	5	4	5	5	5	4	5	5	4	4	4	5	5	5	4	4	5	5	4	5	5	5	4	51.1579099739607	4.6	4.8	4.8	4.6	4.33333333333333	4.6	4.8	4
1	1	2	2	3	4	5	5	5	4	5	5	5	5	4	5	5	4	5	5	5	4	5	5	4	4	4	5	5	5	4	4	5	5	4	5	5	5	4	43.7328753852656	4.6	4.8	4.8	4.6	4.33333333333333	4.6	4.8	4
2	1	2	2	5	5	1	4	5	5	4	5	4	4	4	5	5	5	5	5	5	5	5	5	5	5	5	2	4	5	5	5	5	5	3	3	3	4	5	50.1587771093537	4	4.2	5	5	4	4.8	3.6	5
2	1	2	1	3	5	5	4	5	3	5	5	5	5	5	5	5	5	5	4	2	2	2	5	5	5	5	4	4	4	4	4	4	2	2	4	2	4	5	48.4124183668011	4.4	5	4.8	3.2	4.66666666666667	4	2.8	5
2	1	2	2	1	4	5	4	5	5	5	5	3	4	4	5	4	5	3	5	5	4	4	5	5	5	5	4	3	4	5	1	5	2	5	5	5	5	4	50.490676084604	4.6	4.2	4.4	4.6	4.66666666666667	3.6	4.4	4
2	1	2	1	1	5	5	5	5	4	5	3	4	5	5	4	4	4	4	4	4	4	4	4	4	3	4	1	4	4	4	2	4	4	4	4	3	5	2	44.9316261020887	4.8	4.4	4	4	2.66666666666667	3.6	4	2
2	1	2	1	2	4	4	4	5	4	4	4	4	4	4	3	3	3	3	3	3	3	3	4	4	4	4	2	5	5	5	5	5	4	4	4	3	1	4	52.862907238991	4.2	4	3	3.4	3.33333333333333	5	3.2	4
2	1	2	1	1	4	3	4	4	3	4	3	3	4	4	4	4	3	4	3	4	4	4	3	4	4	4	1	1	1	1	4	2	2	2	2	3	4	4	47.2941325653257	3.6	3.6	3.6	3.8	3	1.8	2.6	4
1	4	2	3	4	4	5	5	5	5	4	4	5	5	5	5	4	4	4	4	4	5	5	5	5	4	5	5	5	5	4	4	4	4	4	5	5	4	4	51.1821561327219	4.8	4.6	4.2	4.8	4.66666666666667	4.4	4.4	4
1	3	2	2	2	4	5	5	5	5	4	4	5	5	5	5	4	4	4	4	4	5	5	5	5	4	5	5	5	5	4	4	4	4	4	5	5	5	4	49.8904889683025	4.8	4.6	4.2	4.8	4.66666666666667	4.4	4.6	4
2	1	2	1	2	5	5	5	5	5	5	5	5	5	5	3	3	3	4	4	3	2	2	3	3	2	3	4	3	5	4	5	3	4	5	4	5	5	3	51.2258523671688	5	5	3.4	2.6	3	4	4.6	3
1	3	2	3	4	4	5	5	5	5	4	4	4	5	5	4	5	5	5	4	4	5	5	4	5	4	4	5	5	4	5	5	4	4	4	5	4	5	4	57.5755685197943	4.8	4.4	4.6	4.6	4.33333333333333	4.6	4.4	4
1	4	2	1	4	4	5	5	5	5	4	4	4	5	5	4	5	5	5	4	4	5	5	4	5	4	4	5	5	4	5	5	4	4	4	5	4	5	4	48.2140874789665	4.8	4.4	4.6	4.6	4.33333333333333	4.6	4.4	4
1	3	2	2	3	4	5	5	5	5	4	4	4	5	5	4	5	5	5	4	4	5	5	4	5	4	4	5	5	4	5	5	4	4	4	5	4	5	4	47.9135058228261	4.8	4.4	4.6	4.6	4.33333333333333	4.6	4.4	4
1	1	2	4	2	5	5	5	5	2	5	4	5	5	3	5	4	3	3	2	4	4	4	5	5	5	3	4	3	3	3	3	5	2	5	4	3	3	5	51.3924880884717	4.4	4.4	3.4	4.4	4	3.4	3.4	5
2	1	2	2	1	5	5	5	5	4	5	5	5	5	5	5	5	4	4	3	3	4	4	5	5	3	5	3	3	4	3	4	5	3	3	5	5	5	3	52.9171488442636	4.8	5	4.2	4.2	3.66666666666667	3.8	4.2	3
2	1	2	2	3	4	5	5	5	4	5	5	5	4	4	3	5	5	5	5	5	5	4	5	5	4	4	4	5	5	5	4	4	5	5	5	4	3	5	50.127164602005	4.6	4.6	4.6	4.8	4	4.6	4.4	5
2	3	2	2	3	4	5	5	5	4	5	5	5	4	4	3	5	5	5	5	5	5	4	5	5	4	4	4	5	5	5	4	4	5	5	5	4	4	5	54.7251909148392	4.6	4.6	4.6	4.8	4	4.6	4.6	5
2	2	2	2	1	4	5	5	5	4	5	5	5	4	4	3	5	5	5	5	5	5	4	5	5	4	4	4	5	5	5	4	4	5	5	5	4	5	5	44.5215904204402	4.6	4.6	4.6	4.8	4	4.6	4.8	5
2	1	2	2	2	5	5	5	5	3	5	5	5	5	5	5	5	5	5	5	5	5	5	5	5	5	5	3	5	5	2	5	5	5	5	5	5	4	2	49.746852540602	4.6	5	5	5	4.33333333333333	4.4	4.8	2
1	1	2	1	2	3	4	4	4	4	5	3	5	3	4	5	5	5	3	2	2	3	3	2	2	2	4	4	4	4	4	4	4	5	5	5	5	5	3	46.3441983225394	3.8	4	4	2.4	3.33333333333333	4	5	3
1	1	2	1	1	4	4	4	4	5	4	5	4	4	4	4	4	5	4	4	4	4	4	4	4	2	4	4	4	4	3	3	4	5	4	4	3	3	5	52.0601427717702	4.2	4.2	4.2	4	3.33333333333333	3.6	3.8	5
2	1	2	1	1	2	3	4	4	3	4	4	4	3	4	3	3	3	3	3	5	5	4	3	5	3	3	1	5	4	3	4	3	4	3	3	3	4	5	50.3767794607387	3.2	3.8	3	4.4	2.33333333333333	3.8	3.4	5
1	1	2	2	2	5	5	5	5	5	5	5	5	4	5	4	4	3	4	4	3	3	3	4	4	3	3	5	4	3	4	5	5	4	4	3	5	5	3	52.237807186008	5	4.8	3.8	3.4	3.66666666666667	4.2	4.2	3
1	1	2	1	1	3	1	5	3	3	1	3	3	2	4	2	2	4	4	2	4	4	2	2	2	4	4	5	5	4	4	5	2	3	4	3	4	3	5	49.8651446517526	3	2.6	2.8	2.8	4.33333333333333	4	3.4	5
1	2	2	2	1	4	4	4	5	4	5	4	4	4	5	2	2	2	2	2	2	2	4	3	4	4	4	2	4	4	4	2	2	2	2	2	2	4	3	50.0240031931895	4.2	4.4	2	3	3.33333333333333	3.2	2.4	3
1	1	2	2	1	4	5	4	4	3	4	4	4	5	5	3	4	5	4	3	4	3	3	4	3	4	5	3	3	4	4	4	3	5	4	3	5	4	4	56.4986473102536	4	4.4	3.8	3.4	4	3.6	4.2	4
1	1	2	2	1	4	5	4	5	5	5	4	4	3	5	5	5	4	3	2	3	2	3	3	1	5	3	3	3	5	5	5	1	5	5	4	3	4	5	50.5775580553888	4.6	4.2	3.8	2.4	3.66666666666667	3.8	4.2	5
2	1	2	2	4	5	5	5	5	5	4	5	5	4	5	5	5	5	3	4	4	4	4	5	5	3	5	5	5	5	5	5	5	5	3	5	5	3	3	47.7984794474194	5	4.6	4.4	4.4	4.33333333333333	5	4.2	3
2	1	2	1	1	5	5	5	5	5	5	5	5	3	4	5	5	5	5	4	4	4	5	5	5	3	5	5	5	5	5	4	5	5	3	5	5	5	3	46.8752015147115	5	4.4	4.8	4.6	4.33333333333333	4.8	4.6	3
2	1	2	1	5	5	5	5	5	5	5	5	5	3	4	5	5	5	5	4	4	4	5	5	5	3	5	5	5	5	5	4	5	5	3	5	5	5	3	53.7994167543892	5	4.4	4.8	4.6	4.33333333333333	4.8	4.6	3
2	1	2	2	4	5	4	4	4	4	4	4	4	4	4	4	4	4	4	4	4	4	2	2	5	5	5	5	5	5	4	4	5	3	5	5	5	4	4	52.0820445513769	4.2	4	4	3.4	5	4.6	4.4	4
2	1	2	1	1	5	5	5	5	5	5	3	5	5	4	3	3	3	3	3	4	3	3	3	5	3	3	1	3	2	3	2	2	2	3	3	1	4	4	49.3731857073523	5	4.4	3	3.6	2.33333333333333	2.4	2.6	4
1	1	2	1	3	5	4	4	3	3	3	4	4	4	4	4	4	4	4	4	4	4	4	4	5	4	4	4	4	4	4	4	5	2	4	4	4	4	4	48.4356365211346	3.8	3.8	4	4.2	4	4.2	3.6	4
1	1	2	2	1	5	5	5	5	3	5	5	5	5	5	5	5	5	5	3	4	4	4	4	4	4	4	4	4	4	4	4	4	2	4	4	4	4	4	45.9723481797825	4.6	5	4.6	4	4	4	3.6	4
2	2	2	1	3	4	4	4	4	4	4	4	4	4	4	4	4	4	3	2	4	4	4	4	4	4	4	4	2	4	4	4	4	2	4	4	4	4	5	56.3679605359973	4	4	3.4	4	4	3.6	3.6	5
1	1	2	2	3	5	5	4	4	4	1	4	1	2	4	2	4	2	4	2	4	4	4	4	4	4	4	4	4	4	4	3	4	2	4	4	4	4	4	50.9357710414066	4.4	2.4	2.8	4	4	3.8	3.6	4
2	1	2	2	3	5	5	4	4	4	5	4	5	5	5	4	5	5	4	3	4	4	3	4	5	4	4	4	4	4	4	3	5	2	4	4	4	4	1	53.226097497241	4.4	4.8	4.2	4	4	4	3.6	1
1	1	2	1	1	5	5	3	5	4	3	5	4	3	5	4	4	5	4	3	4	4	4	4	5	4	4	4	4	4	4	4	5	2	4	4	4	4	4	54.6482642884946	4.4	4	4	4.2	4	4.2	3.6	4
1	5	2	2	1	5	5	5	5	4	4	5	4	5	5	4	4	4	4	2	4	4	4	4	4	4	4	4	4	4	4	4	4	2	4	4	4	4	4	47.8980002736493	4.8	4.6	3.6	4	4	4	3.6	4
2	1	2	1	3	5	5	5	5	4	5	5	5	5	5	5	5	5	5	3	3	3	4	5	5	4	5	5	5	4	5	2	5	3	4	5	5	4	4	47.4471285296002	4.8	5	4.6	4	4.66666666666667	4.2	4.2	4
1	1	2	2	4	4	5	4	2	2	3	4	5	2	4	4	2	5	4	2	3	2	2	4	5	4	2	4	2	4	3	4	5	4	4	4	2	4	4	49.4859957995404	3.4	3.6	3.4	3.2	3.33333333333333	3.6	3.6	4
2	1	2	1	3	5	4	4	3	3	3	3	4	4	4	4	4	4	4	4	4	4	4	4	5	5	5	4	4	4	4	4	5	3	5	5	5	5	4	48.8575241862074	3.8	3.6	4	4.2	4.66666666666667	4.2	4.6	4
2	1	2	1	1	5	5	4	5	5	5	5	5	5	5	5	5	5	5	5	4	5	5	5	5	5	5	4	4	4	4	4	5	3	5	5	5	5	5	40.95510831789	4.8	5	5	4.8	4.66666666666667	4.2	4.6	5
2	1	2	1	5	2	3	2	4	4	2	4	3	4	3	3	2	5	5	3	3	2	3	4	3	3	3	5	1	5	3	5	5	2	2	4	5	5	3	44.7465980533345	3	3.2	3.6	3	3.66666666666667	3.8	3.6	3
2	1	2	1	1	2	3	2	4	4	2	4	3	4	3	3	2	5	5	3	3	2	3	4	3	3	3	5	1	5	1	5	5	2	3	4	5	5	2	46.2221018206029	3	3.2	3.6	3	3.66666666666667	3.4	3.8	2
2	1	2	1	1	5	4	4	5	3	4	3	3	4	4	5	5	5	3	4	3	4	3	3	4	4	4	4	4	4	4	4	4	4	4	4	4	3	4	46.535413063329	4.2	3.6	4.4	3.4	4	4	3.8	4
1	1	2	1	1	3	3	4	3	4	5	3	4	3	3	4	5	4	5	2	3	2	1	3	5	5	5	3	3	4	4	4	5	5	5	5	5	4	5	47.9283155808686	3.4	3.6	4	2.8	4.33333333333333	4	4.8	5
2	1	2	3	1	5	3	5	5	4	5	5	5	4	4	3	4	5	2	5	5	5	5	5	5	5	5	3	4	4	4	4	3	3	4	4	5	5	5	51.7031137595736	4.4	4.6	3.8	5	4.33333333333333	3.8	4.2	5
2	1	2	1	1	4	4	4	5	4	5	3	4	5	5	4	4	4	4	4	3	4	3	4	5	3	4	3	5	5	5	3	4	4	3	3	3	4	4	49.7219541471918	4.2	4.4	4	3.8	3.33333333333333	4.4	3.4	4
2	1	2	1	1	3	4	4	4	3	4	4	4	4	4	4	4	4	4	4	4	4	3	1	5	3	3	4	3	3	4	4	5	5	3	3	3	4	4	48.8441979415811	3.6	4	4	3.4	3.33333333333333	3.8	3.6	4
1	4	2	2	3	4	5	5	4	5	5	5	3	4	5	5	5	5	5	5	4	4	4	5	5	4	4	4	5	5	5	4	5	5	4	4	4	3	4	53.288801521415	4.6	4.4	5	4.4	4	4.8	4	4
1	3	2	2	3	4	5	5	4	5	5	5	3	4	5	5	5	5	5	5	4	4	4	5	5	4	4	4	5	5	5	4	5	5	4	4	4	4	4	51.5571000316194	4.6	4.4	5	4.4	4	4.8	4.2	4
1	2	2	2	4	4	5	5	4	5	5	5	3	4	5	5	5	5	5	5	4	4	4	5	5	4	4	4	5	5	5	4	5	5	4	4	4	5	4	51.4917645982433	4.6	4.4	5	4.4	4	4.8	4.4	4
1	3	2	1	1	4	5	5	4	5	5	5	3	4	5	5	5	5	5	5	4	4	4	5	5	4	4	4	5	5	5	4	5	5	4	4	4	5	4	50.8393786693401	4.6	4.4	5	4.4	4	4.8	4.4	4
1	1	2	2	2	5	2	4	5	3	4	4	3	5	4	3	3	4	4	3	3	3	3	4	3	4	3	3	4	4	4	3	4	4	4	4	2	4	4	52.2748685545634	3.8	4	3.4	3.2	3.33333333333333	3.8	3.6	4
2	1	2	1	1	5	3	4	4	3	5	3	3	3	2	3	4	2	4	4	3	3	3	3	3	2	3	3	3	1	2	3	3	4	2	3	3	4	3	44.0176767487169	3.8	3.2	3.4	3	2.66666666666667	2.4	3.2	3
2	1	2	1	1	5	4	5	5	4	5	5	5	5	5	4	4	5	5	5	5	5	5	5	5	5	4	4	5	5	4	4	5	5	5	5	3	4	5	50.9770821439377	4.6	5	4.6	5	4.33333333333333	4.6	4.4	5
2	1	2	1	1	4	3	2	4	4	4	4	4	4	4	4	4	4	4	4	4	4	4	4	2	2	4	3	3	3	3	2	2	4	2	3	4	3	4	48.0006612167087	3.4	4	4	3.6	3	2.6	3.2	4
2	1	2	1	1	4	4	4	4	4	4	4	4	4	4	4	4	4	4	4	2	2	2	4	2	2	4	3	3	3	3	2	2	4	2	3	4	3	2	51.2298302079625	4	4	4	2.4	3	2.6	3.2	2
2	1	2	1	1	1	4	4	4	3	4	4	4	4	4	4	4	4	4	4	4	4	4	4	3	3	2	3	2	3	2	3	3	4	3	2	2	3	5	45.7481908836575	3.2	4	4	3.8	2.66666666666667	2.6	2.8	5
2	1	2	1	2	4	4	4	5	4	3	4	4	4	4	5	5	4	4	2	4	4	4	5	5	3	4	2	3	3	2	4	5	4	3	3	4	3	3	48.4423850552966	4.2	3.8	4	4.4	3	3.4	3.4	3
2	1	2	1	2	4	2	4	5	2	4	2	4	4	5	2	3	3	2	4	1	2	2	4	3	3	2	3	3	2	4	3	3	2	3	3	1	5	2	46.6558000494626	3.4	3.8	2.8	2.4	2.66666666666667	3	2.8	2
2	1	2	1	1	5	4	4	4	3	4	3	3	3	4	4	5	3	3	2	1	1	2	2	2	3	3	4	4	4	4	4	5	4	5	4	5	4	3	50.7732086429059	4	3.4	3.4	1.6	3.33333333333333	4.2	4.4	3
2	1	2	1	1	5	4	4	5	3	4	4	3	5	5	3	4	3	3	3	2	2	2	4	4	4	2	3	4	3	3	3	4	4	3	3	3	4	4	52.2359267106899	4.2	4.2	3.2	2.8	3	3.4	3.4	4
1	1	2	1	1	3	4	3	4	3	2	4	4	5	3	5	3	4	5	5	4	4	5	2	3	4	3	3	4	3	4	5	4	4	5	2	3	5	4	54.9282631903296	3.4	3.6	4.4	3.6	3.33333333333333	4	3.8	4
1	1	2	5	2	5	5	5	5	3	2	4	4	3	4	4	3	4	3	3	4	4	3	5	3	4	3	5	4	4	3	5	3	5	4	4	3	5	4	46.4332174579562	4.6	3.4	3.4	3.8	4	3.8	4.2	4
2	1	2	1	2	5	5	5	5	3	5	5	5	5	5	5	4	5	4	4	4	4	4	4	4	5	3	4	3	3	4	4	4	4	5	3	3	3	5	48.2129542866203	4.6	5	4.4	4	4	3.6	3.6	5
1	1	2	1	2	5	4	3	3	4	5	3	4	4	5	5	4	4	3	4	3	4	5	2	4	5	3	5	5	3	5	4	4	4	5	4	3	4	5	49.9024039562402	3.8	4.2	4	3.6	4.33333333333333	4.2	4	5
1	1	2	2	2	4	4	3	5	4	4	3	4	4	4	5	4	4	3	2	4	3	4	5	4	3	3	4	2	3	3	4	4	2	3	3	3	3	3	46.4275654396227	4	3.8	3.6	4	3.33333333333333	3.2	2.8	3
2	1	2	1	2	4	3	3	4	3	4	4	3	4	3	3	3	4	3	3	3	2	2	3	2	3	3	4	4	4	3	4	2	2	3	3	3	5	3	52.929059091252	3.4	3.6	3.2	2.4	3.33333333333333	3.4	3.2	3
2	1	2	1	1	5	5	5	5	5	5	5	5	5	5	3	3	4	3	3	4	4	4	4	4	3	4	5	5	5	5	4	4	4	3	4	4	3	3	47.2969025965327	5	5	3.2	4	4	4.6	3.6	3
2	1	2	1	1	5	5	5	5	5	5	5	5	5	5	3	3	4	3	3	4	4	4	4	4	3	4	5	5	5	5	4	4	4	3	4	4	3	5	50.5389979397069	5	5	3.2	4	4	4.6	3.6	5
2	1	2	1	4	5	5	5	5	5	5	5	5	5	5	5	5	5	5	5	5	5	5	5	5	3	4	4	3	3	4	3	5	5	3	4	4	4	3	47.5510644678561	5	5	5	5	3.66666666666667	3.6	4	3
2	1	2	2	1	5	5	5	5	5	5	4	3	4	5	4	4	3	3	3	2	2	2	4	5	4	4	5	5	5	5	5	5	3	4	4	4	4	4	50.9090881551153	5	4.2	3.4	3	4.33333333333333	5	3.8	4
1	1	2	1	1	5	4	4	5	3	4	3	2	5	4	3	4	3	3	4	2	2	2	4	3	4	3	3	5	3	4	4	4	4	5	4	4	4	5	49.6883622716404	4.2	3.6	3.4	2.6	3.33333333333333	4	4.2	5
1	1	2	1	2	4	3	4	5	3	4	3	4	4	4	3	3	3	4	3	4	4	3	3	4	4	3	2	4	3	4	4	4	3	3	3	2	5	4	50.9588425206442	3.8	3.8	3.2	3.6	3	3.8	3.2	4
2	1	2	1	2	4	3	4	5	3	5	4	4	4	4	4	4	4	4	4	4	4	4	4	4	4	4	5	5	4	5	5	4	5	5	3	3	5	4	50.0936648677949	3.8	4.2	4	4	4.33333333333333	4.6	4.2	4
2	1	2	3	1	5	4	4	4	4	4	4	4	4	4	4	4	4	4	4	4	4	3	1	5	4	4	4	5	5	5	5	5	3	4	5	4	5	1	46.6016770015758	4.2	4	4	3.4	4	5	4.2	1
1	1	2	2	1	5	4	4	5	5	5	4	4	5	4	4	4	3	4	3	3	4	3	4	4	4	3	4	3	5	5	5	4	4	4	5	3	4	3	57.6913198711497	4.6	4.4	3.6	3.6	3.66666666666667	4.4	4	3
2	1	2	2	5	4	4	4	4	4	4	4	4	4	4	4	4	4	4	4	4	4	2	1	4	4	3	4	4	4	4	4	4	5	4	4	3	3	4	47.4891704612026	4	4	4	3	3.66666666666667	4	3.8	4
1	2	2	3	1	5	4	5	5	4	5	4	5	5	4	4	4	4	4	4	4	4	4	4	4	4	3	4	4	4	4	3	4	3	4	4	3	5	5	48.9185230258378	4.6	4.6	4	4	3.66666666666667	3.8	3.8	5
1	1	2	1	2	4	4	4	4	3	4	2	2	2	2	4	4	4	2	2	4	2	2	4	4	3	2	2	2	2	2	2	4	2	3	3	2	3	3	46.6761320957772	3.8	2.4	3.2	3.2	2.33333333333333	2.4	2.6	3
2	1	2	1	2	4	3	4	5	4	5	4	4	5	4	2	3	3	3	2	2	1	2	2	3	3	2	3	4	4	3	4	3	2	2	3	3	4	4	47.8994501192223	4	4.4	2.6	2	2.66666666666667	3.6	2.8	4
2	1	2	5	4	5	4	2	4	3	3	4	4	4	4	4	4	4	4	4	4	4	4	4	4	3	4	3	3	4	5	3	4	3	3	4	4	4	4	49.1850287142708	3.6	3.8	4	4	3.33333333333333	3.8	3.6	4
2	4	2	3	1	4	4	2	4	4	4	4	4	5	4	4	4	4	3	3	3	3	4	4	4	3	4	4	3	4	4	3	4	3	3	4	4	4	4	47.5303239470501	3.6	4.2	3.6	3.6	3.66666666666667	3.6	3.6	4
2	1	2	1	1	4	4	4	4	4	3	3	3	3	3	4	4	3	4	4	4	3	3	3	3	3	4	4	4	3	4	4	3	3	3	4	4	4	3	54.460517100324	4	3	3.8	3.2	3.66666666666667	3.6	3.6	3
1	1	2	1	1	5	5	4	4	4	4	5	5	5	5	5	5	5	5	5	5	5	5	5	3	3	4	4	4	4	3	4	3	3	3	4	4	4	5	49.2640699800642	4.4	4.8	5	4.6	3.66666666666667	3.6	3.6	5
1	1	2	1	3	5	4	4	5	5	1	5	1	1	4	5	5	4	4	4	3	3	3	4	3	3	4	4	4	4	3	4	3	3	3	4	4	4	3	49.6296613042113	4.6	2.4	4.4	3.2	3.66666666666667	3.6	3.6	3
2	1	2	5	3	5	5	5	5	5	5	5	5	5	4	5	4	5	4	3	3	3	3	4	4	3	4	3	3	4	5	3	4	3	3	4	4	4	3	52.3021542204629	5	4.8	4.2	3.4	3.33333333333333	3.8	3.6	3
2	1	2	1	4	4	4	3	5	4	4	3	5	3	3	2	2	3	3	4	3	3	3	3	5	3	2	3	4	3	5	5	1	4	4	3	5	5	5	48.3300086212786	4	3.6	2.8	3.4	2.66666666666667	3.6	4.2	5
1	1	2	1	2	4	4	4	4	5	4	4	5	5	4	5	5	5	4	3	5	5	5	5	5	3	3	4	3	5	5	5	5	4	3	3	3	3	3	54.355957717794	4.2	4.4	4.4	5	3.33333333333333	4.6	3.2	3
1	1	2	1	1	5	5	5	5	5	5	5	5	5	5	5	5	5	5	5	5	5	2	1	4	3	3	4	3	4	4	4	4	4	3	3	3	3	4	53.9796129546581	5	5	5	3.4	3.33333333333333	3.8	3.2	4
2	1	2	1	5	5	5	5	5	5	5	5	5	5	5	5	5	5	5	3	4	3	4	4	4	3	3	4	4	3	3	1	4	4	3	3	3	3	3	49.5962796071215	5	5	4.6	3.8	3.33333333333333	3	3.2	3
2	1	2	1	5	4	4	4	3	4	4	4	3	3	4	4	4	4	4	3	3	3	3	4	4	3	3	4	4	4	4	4	4	4	3	4	3	3	4	48.8239084950737	3.8	3.6	3.8	3.4	3.33333333333333	4	3.4	4
1	1	2	5	1	4	5	5	5	4	5	5	4	4	4	4	4	4	4	4	4	4	4	4	3	3	3	4	3	3	3	3	3	4	3	4	3	3	3	51.774513766733	4.6	4.4	4	3.8	3.33333333333333	3	3.4	3
2	1	2	2	2	4	4	4	5	4	5	4	4	5	4	3	3	3	3	3	3	3	3	3	3	3	3	4	4	3	3	3	3	3	3	3	3	4	5	50.2783609296475	4.2	4.4	3	3	3.33333333333333	3.2	3.2	5
2	1	2	1	1	4	3	4	5	3	4	4	4	4	4	3	4	4	4	3	3	2	3	3	4	3	3	4	4	4	4	4	4	4	3	3	3	4	4	46.3940240157239	3.8	4	3.6	3	3.33333333333333	4	3.4	4
2	1	2	1	1	5	5	3	5	5	5	4	5	5	4	5	4	5	3	3	4	4	4	5	4	3	4	4	3	4	4	4	4	4	3	3	4	4	3	51.117693861538	4.6	4.6	4	4.2	3.66666666666667	3.8	3.6	3
2	1	2	1	5	5	5	3	5	5	5	4	5	5	4	5	4	5	3	3	4	4	4	5	4	3	4	4	3	4	4	4	4	4	3	3	4	4	4	53.8877899202622	4.6	4.6	4	4.2	3.66666666666667	3.8	3.6	4
2	1	2	1	1	4	5	5	5	5	5	5	5	5	5	5	5	5	5	5	5	5	1	1	3	3	4	3	4	4	4	4	3	4	3	3	4	4	4	51.8612082640714	4.8	5	5	3	3.33333333333333	3.8	3.6	4
2	1	2	2	3	4	4	4	4	4	4	4	4	4	4	4	4	4	4	4	4	4	1	1	4	3	4	3	3	4	4	3	4	4	3	4	4	4	5	52.0159841302677	4	4	4	2.8	3.33333333333333	3.6	3.8	5
2	1	2	1	1	4	3	4	4	3	5	2	3	3	3	5	4	3	4	4	3	3	2	2	4	3	3	4	4	4	4	4	4	3	2	5	5	4	3	54.4559515135301	3.6	3.2	4	2.8	3.33333333333333	4	3.8	3
2	1	2	1	1	5	3	5	5	3	5	3	4	4	4	3	3	3	4	3	2	2	2	2	5	4	3	3	5	5	5	5	5	4	4	4	2	1	1	48.2323202192474	4.2	4	3.2	2.6	3.33333333333333	5	3	1
1	1	2	1	1	5	4	5	5	3	5	4	4	4	4	3	4	4	4	4	2	2	2	4	4	4	3	4	4	4	4	4	4	3	4	3	2	3	3	47.7315285101906	4.4	4.2	3.8	2.8	3.66666666666667	4	3	3
2	1	2	1	1	4	4	4	5	3	4	4	4	4	4	3	4	4	4	4	3	3	3	3	4	4	4	4	4	4	4	3	4	4	4	3	1	4	1	53.4209679941226	4	4	3.8	3.2	4	3.8	3.2	1
1	1	2	1	1	5	4	4	4	4	4	4	4	4	4	4	4	4	4	4	4	4	3	2	4	4	3	4	3	4	4	3	4	3	4	4	3	4	5	50.4690994702335	4.2	4	4	3.4	3.66666666666667	3.6	3.6	5
2	1	2	1	1	5	4	5	5	4	5	4	4	4	4	3	3	4	3	3	3	3	3	3	4	4	4	3	4	4	4	3	4	4	4	4	3	4	4	53.1029448508339	4.6	4.2	3.2	3.2	3.66666666666667	3.8	3.8	4
2	1	2	1	2	4	3	5	5	3	5	4	4	5	5	4	5	4	4	4	3	3	3	4	4	4	4	3	4	4	5	5	4	4	3	5	3	4	2	48.4909806617552	4	4.6	4.2	3.4	3.66666666666667	4.4	3.8	2
2	1	2	3	5	5	3	4	5	3	5	5	4	4	5	5	4	4	4	3	2	2	2	4	4	4	4	3	3	4	4	4	4	3	4	4	4	4	3	51.7434464855314	4	4.6	4	2.8	3.66666666666667	3.8	3.8	3
2	3	2	2	1	4	4	4	4	4	4	4	4	5	4	4	4	4	4	4	4	4	4	4	4	4	4	3	4	4	4	4	4	4	4	4	4	4	2	48.837505692575	4	4.2	4	4	3.66666666666667	4	4	2
1	1	2	3	2	5	4	5	5	3	5	5	5	5	5	2	4	4	4	4	4	4	4	4	4	4	3	4	4	4	4	4	4	5	4	4	5	4	3	50.575367148203	4.4	5	3.6	4	3.66666666666667	4	4.4	3
2	1	2	2	1	5	5	4	4	4	4	4	4	4	4	4	4	4	4	4	4	4	4	4	4	4	3	3	3	4	4	4	4	4	4	3	3	3	4	46.2461953975903	4.4	4	4	4	3.33333333333333	3.8	3.4	4
2	1	2	2	5	5	4	5	4	4	4	4	4	4	4	4	4	4	4	4	4	4	4	4	4	4	3	3	3	4	4	4	4	4	4	3	3	3	3	46.5141240455714	4.4	4	4	4	3.33333333333333	3.8	3.4	3
1	1	2	3	1	4	5	5	5	5	5	5	5	4	5	5	5	5	5	5	5	5	1	1	4	4	3	4	4	4	4	3	4	4	4	3	3	3	4	48.7534678313325	4.8	4.8	5	3.2	3.66666666666667	3.8	3.4	4
1	1	2	1	2	4	4	4	4	4	3	4	4	4	3	3	4	4	4	3	3	4	4	3	3	4	3	4	4	4	4	4	3	4	4	3	3	4	5	45.6208297032326	4	3.6	3.6	3.4	3.66666666666667	3.8	3.6	5
2	1	2	2	3	5	5	4	4	4	4	4	4	4	4	4	4	4	4	4	4	4	4	1	4	4	3	4	4	3	3	4	4	4	4	3	3	4	4	52.3641450595547	4.4	4	4	3.4	3.66666666666667	3.6	3.6	4
2	1	2	1	1	4	3	4	3	3	4	5	4	3	4	4	3	4	3	4	4	4	4	4	4	4	4	5	5	4	4	4	4	4	4	5	4	4	4	49.1803599035926	3.4	4	3.6	4	4.33333333333333	4.2	4.2	4
1	2	2	1	1	5	5	4	4	4	5	4	5	5	4	5	5	4	4	2	4	4	4	4	5	4	4	5	4	4	4	4	5	4	4	5	4	4	4	50.8347831256457	4.4	4.6	4	4.2	4.33333333333333	4.2	4.2	4
2	1	2	1	1	4	4	5	4	4	3	4	3	3	4	3	4	4	3	3	4	3	4	4	4	4	5	4	3	4	4	4	4	4	4	5	5	4	4	47.9747800759647	4.2	3.4	3.4	3.8	4.33333333333333	3.8	4.4	4
2	1	2	1	1	4	5	4	5	5	5	5	5	5	5	5	5	5	5	5	5	5	2	1	4	4	5	4	3	3	4	4	4	4	4	5	5	4	4	53.8310866550308	4.6	5	5	3.4	4.33333333333333	3.6	4.4	4
1	1	2	1	1	5	5	5	5	5	5	5	5	5	5	5	5	5	5	5	5	5	1	1	4	4	4	5	4	5	4	5	4	4	4	5	4	5	5	49.8085578636239	5	5	5	3.2	4.33333333333333	4.4	4.4	5
2	1	2	3	1	4	4	4	4	5	2	5	2	4	5	4	5	4	3	3	4	3	4	4	5	4	5	4	4	4	4	4	5	4	4	5	5	5	4	47.8951581435953	4.2	3.6	3.8	4	4.33333333333333	4.2	4.6	4
1	1	2	3	1	4	5	5	5	5	5	5	5	5	5	5	5	5	5	5	5	5	1	1	5	4	4	5	5	4	4	4	5	5	4	4	4	4	5	50.1203243987388	4.8	5	5	3.4	4.33333333333333	4.4	4.2	5
2	1	2	2	1	5	5	4	4	4	4	4	3	4	4	5	4	5	5	5	5	5	5	5	5	4	5	4	5	4	4	5	5	5	4	4	5	4	4	47.6804560983715	4.4	3.8	4.8	5	4.33333333333333	4.6	4.4	4
2	1	2	2	2	5	5	5	4	4	4	4	5	4	4	4	4	4	4	4	4	4	4	4	5	4	4	5	4	5	4	5	5	5	4	5	4	5	4	51.0971448150096	4.6	4.2	4	4.2	4.33333333333333	4.6	4.6	4
1	1	2	1	1	4	4	4	3	3	3	5	4	4	4	4	4	4	4	4	4	4	1	1	4	5	4	5	5	4	5	5	4	4	5	4	4	4	5	53.8348511064159	3.6	4	4	2.8	4.66666666666667	4.6	4.2	5
1	1	2	2	5	5	5	5	4	5	4	5	4	5	4	5	4	4	5	5	4	4	4	4	4	5	5	4	4	4	4	5	4	4	5	5	5	5	5	46.8447976371086	4.8	4.4	4.6	4	4.66666666666667	4.2	4.8	5
2	1	2	1	1	5	5	5	5	5	5	5	5	5	5	4	5	5	5	5	5	5	5	5	5	5	5	4	4	4	5	4	5	4	5	5	5	5	3	52.6509157488507	5	5	4.8	5	4.66666666666667	4.4	4.8	3
1	1	2	3	1	4	4	4	4	4	4	4	4	3	4	4	4	4	4	4	4	4	4	4	2	5	4	5	4	5	4	5	2	5	5	4	4	5	3	53.8166733488029	4	3.8	4	3.6	4.66666666666667	4	4.6	3
1	1	2	5	1	4	4	4	5	4	3	3	4	4	4	5	4	4	3	2	2	2	2	4	4	2	3	3	2	3	4	3	4	5	5	5	5	5	4	53.1484041233522	4.2	3.6	3.6	2.8	2.66666666666667	3.2	5	4
1	2	2	1	1	5	4	5	5	4	5	4	4	3	4	5	5	5	5	1	3	3	3	5	5	3	4	4	4	4	4	3	5	3	3	3	4	3	3	47.3866688949466	4.6	4	4.2	3.8	3.66666666666667	4	3.2	3
1	1	2	2	1	5	4	5	5	4	5	4	3	3	4	3	3	3	3	3	2	2	1	2	3	3	3	2	2	2	2	4	2	2	3	2	2	4	3	52.0294633103126	4.6	3.8	3	2	2.66666666666667	2.4	2.6	3
1	1	2	4	1	4	4	4	4	3	3	3	3	3	3	2	2	2	2	2	2	2	2	3	3	3	2	2	3	2	2	2	2	3	2	3	2	4	4	49.5033791633692	3.8	3	2	2.4	2.33333333333333	2.2	2.8	4
2	1	2	1	1	5	4	4	3	3	3	4	4	4	4	4	4	4	4	4	4	4	4	4	5	3	4	4	3	4	4	4	5	3	3	3	4	4	3	49.557926909617	3.8	3.8	4	4.2	3.66666666666667	4	3.4	3
2	1	2	1	2	5	5	4	5	5	3	4	3	2	4	4	3	4	3	4	3	3	4	4	3	3	4	4	4	5	5	5	3	3	3	3	4	4	3	49.8995700603402	4.8	3.2	3.6	3.4	3.66666666666667	4.4	3.4	3
2	1	2	1	4	4	5	4	5	4	5	5	5	5	5	4	4	4	3	4	3	3	4	4	5	4	3	3	3	3	4	4	5	4	4	4	3	4	4	50.5604135868948	4.4	5	3.8	3.8	3.33333333333333	3.8	3.8	4
2	1	2	1	1	4	5	5	5	4	5	5	5	5	5	4	4	4	4	4	3	3	3	3	4	4	4	3	4	4	4	4	4	4	4	4	3	4	3	48.2371912567506	4.6	5	4	3.2	3.66666666666667	4	3.8	3
2	1	2	1	5	4	4	4	3	4	5	4	4	4	5	4	3	4	4	4	3	4	4	4	4	4	5	5	5	5	5	4	4	4	4	4	5	4	5	48.2650061350348	3.8	4.4	3.8	3.8	4.66666666666667	4.6	4.2	5
2	1	2	1	1	5	4	5	5	4	5	4	5	4	4	4	4	4	4	4	4	4	3	3	4	4	4	3	4	3	3	4	4	4	4	4	4	5	1	47.1491843539443	4.6	4.4	4	3.6	3.66666666666667	3.6	4.2	1
2	1	2	1	1	5	5	5	5	5	5	5	5	5	5	5	5	5	4	4	5	5	4	4	4	4	5	5	5	5	5	5	4	4	4	4	5	5	5	44.731038301715	5	5	4.6	4.4	4.66666666666667	4.8	4.4	5
2	1	2	1	3	5	5	5	5	4	5	5	5	5	5	5	4	5	2	2	3	3	3	3	4	4	5	5	5	5	5	4	4	4	4	5	5	5	5	51.2874191481399	4.8	5	3.6	3.2	4.66666666666667	4.6	4.6	5
2	1	2	2	1	5	5	5	5	5	5	5	5	5	5	5	5	5	5	4	4	4	4	4	4	4	5	5	5	4	4	4	4	4	4	5	5	5	4	49.7519999621088	5	5	4.8	4	4.66666666666667	4.2	4.6	4
2	1	2	3	1	5	4	4	4	4	4	4	4	4	4	4	4	4	4	4	4	4	1	1	4	4	4	4	4	4	4	4	4	5	4	5	4	4	5	50.9327478218077	4.2	4	4	2.8	4	4	4.4	5
1	2	2	5	1	5	5	5	5	5	5	5	5	5	5	4	5	3	4	4	3	4	5	4	4	4	4	4	4	4	3	3	4	5	4	5	4	4	4	55.3591532991799	5	5	4	4	4	3.6	4.4	4
1	2	2	1	1	4	5	3	5	4	5	5	4	4	4	3	4	5	5	4	5	4	4	5	4	4	5	5	4	5	4	5	4	5	4	4	5	4	4	47.7688129404102	4.2	4.4	4.2	4.4	4.66666666666667	4.4	4.4	4
1	1	2	3	1	4	3	5	4	4	3	4	3	4	4	4	4	4	4	3	4	4	3	4	4	4	4	4	4	4	4	4	4	5	4	5	4	5	3	51.3730014480531	4	3.6	3.8	3.8	4	4	4.6	3
1	1	2	1	1	5	3	3	3	3	3	3	3	3	3	3	3	3	3	3	3	3	3	3	5	4	5	5	5	4	5	4	5	5	4	4	5	5	4	50.7468370686722	3.4	3	3	3.4	4.66666666666667	4.6	4.6	4
2	1	2	3	1	5	5	5	5	5	5	5	5	5	5	5	5	5	5	5	5	5	3	4	5	4	5	5	4	5	5	4	5	5	4	4	5	5	4	54.1013112444006	5	5	5	4.4	4.66666666666667	4.6	4.6	4
1	1	2	1	1	5	5	5	5	4	5	5	5	3	5	5	5	5	4	4	4	4	5	4	5	5	4	4	4	4	4	4	5	4	5	5	4	4	3	47.2469954445186	4.8	4.6	4.6	4.4	4.33333333333333	4.2	4.4	3
1	1	2	1	5	5	5	5	5	4	5	5	5	3	5	5	5	5	4	4	4	4	5	4	5	5	4	4	4	4	4	4	5	4	5	5	4	4	5	52.8739019338275	4.8	4.6	4.6	4.4	4.33333333333333	4.2	4.4	5
2	1	2	4	1	4	5	4	4	4	4	4	4	4	4	4	4	4	4	4	4	4	2	1	4	5	5	5	5	4	5	5	4	4	5	4	5	4	4	48.0266196894882	4.2	4	4	3	5	4.6	4.4	4
1	1	2	2	1	5	4	4	4	4	4	4	4	4	4	4	4	4	4	4	4	4	3	3	5	5	4	4	5	4	5	4	5	4	5	5	4	5	5	50.1111484048158	4.2	4	4	3.8	4.33333333333333	4.6	4.6	5
2	1	2	5	1	5	5	5	3	3	3	4	4	4	4	4	4	4	4	4	4	4	4	4	5	5	4	4	5	4	5	5	5	5	5	5	4	4	4	53.9363395980755	4.2	3.8	4	4.2	4.33333333333333	4.8	4.6	4
2	1	2	1	1	5	4	4	3	4	3	4	4	4	4	4	4	4	4	4	4	4	1	1	5	5	4	4	5	5	5	4	5	5	5	5	4	4	5	51.4827022504968	4	3.8	4	3	4.33333333333333	4.8	4.6	5
2	1	2	5	2	5	5	5	5	5	5	5	5	5	5	5	4	5	4	1	5	5	5	5	5	5	4	4	5	4	5	5	5	5	5	5	4	4	5	56.0198100424674	5	5	3.8	5	4.33333333333333	4.8	4.6	5
2	1	2	3	1	4	3	4	5	2	4	4	3	4	4	2	2	2	2	2	2	2	2	2	2	2	2	2	2	1	1	2	2	5	5	5	5	5	4	48.4372715595954	3.6	3.8	2	2	2	1.6	5	4
1	1	2	1	1	3	4	4	4	4	4	4	4	4	4	4	4	4	4	4	4	4	4	4	4	3	3	3	3	3	4	4	4	4	3	3	3	3	4	52.9497700952091	3.8	4	4	4	3	3.6	3.2	4
2	1	2	3	1	4	4	4	3	4	4	4	4	3	4	4	4	4	4	4	4	4	2	2	4	3	4	4	4	4	4	3	4	4	3	4	4	3	4	50.4478922613977	3.8	3.8	4	3.2	3.66666666666667	3.8	3.6	4
1	1	2	1	1	5	4	5	5	5	4	4	2	2	4	4	4	4	4	4	4	3	4	4	4	3	4	4	3	4	5	5	4	4	3	4	4	3	3	47.1438989905201	4.8	3.2	4	3.8	3.66666666666667	4.2	3.6	3
1	1	2	1	1	5	4	5	5	5	4	4	2	2	4	4	4	4	4	4	4	3	4	4	4	3	4	4	3	4	5	5	4	4	3	4	4	3	4	47.4737250060052	4.8	3.2	4	3.8	3.66666666666667	4.2	3.6	4
2	1	2	2	1	5	3	3	4	1	4	4	4	4	4	1	1	1	1	1	1	1	1	1	1	3	3	3	2	2	3	2	3	2	2	3	2	4	4	44.858948529286	3.2	4	1	1	3	2.4	2.6	4
1	1	2	2	1	5	5	4	5	4	4	5	4	4	4	5	5	4	4	2	3	3	3	4	3	3	3	3	3	4	4	3	3	4	3	3	3	4	3	46.0041714960013	4.6	4.2	4	3.2	3	3.4	3.4	3
2	1	2	1	3	4	4	4	4	4	4	4	4	4	4	4	4	4	4	4	4	4	1	1	5	3	4	4	4	4	4	4	5	4	3	4	4	4	5	50.0123087360566	4	4	4	3	3.66666666666667	4.2	3.8	5
2	1	2	1	5	5	5	5	5	5	3	5	3	3	4	4	4	4	4	3	3	3	3	5	5	3	4	4	4	4	4	4	5	4	3	4	4	4	4	57.8681013929102	5	3.6	3.8	3.8	3.66666666666667	4.2	3.8	4
2	1	2	1	1	5	5	5	5	5	5	5	5	5	5	5	5	3	3	4	3	3	3	4	3	4	4	4	4	4	4	4	3	3	4	4	4	3	4	51.5824306748229	5	5	4	3.2	4	3.8	3.6	4
1	4	2	1	1	4	4	4	4	3	3	4	4	3	3	4	4	4	3	3	4	4	4	4	4	4	4	4	4	4	4	4	4	3	4	4	4	4	5	50.5334591877888	3.8	3.4	3.6	4	4	4	3.8	5
1	1	2	1	3	4	5	5	4	3	4	4	4	5	4	5	3	4	4	3	4	4	4	4	4	4	4	4	4	4	4	4	4	3	4	4	4	4	4	49.2923518365265	4.2	4.2	3.8	4	4	4	3.8	4
2	1	2	2	1	5	4	4	4	4	4	4	4	4	4	4	4	4	4	4	4	4	2	1	5	4	4	4	4	3	3	3	5	3	4	4	4	4	5	49.8391289999775	4.2	4	4	3.2	4	3.6	3.8	5
2	1	2	1	1	5	4	4	4	4	4	4	4	4	4	4	4	4	4	4	4	4	2	2	5	4	4	4	3	4	5	4	5	3	4	4	4	4	5	50.9404594466369	4.2	4	4	3.4	4	4.2	3.8	5
1	1	2	2	1	5	5	4	4	4	1	4	1	1	5	3	3	4	2	1	3	3	3	4	4	4	4	4	3	4	4	3	4	3	4	4	4	4	4	49.2161856261377	4.4	2.4	2.6	3.4	4	3.6	3.8	4
1	1	2	2	1	5	5	4	4	4	1	4	1	1	5	3	3	4	2	1	3	3	3	4	4	4	4	4	3	4	4	3	4	3	4	4	4	4	4	51.6344324217636	4.4	2.4	2.6	3.4	4	3.6	3.8	4
2	1	2	1	1	5	4	4	5	4	5	4	3	3	4	5	5	5	3	5	4	4	3	5	5	4	4	4	4	5	5	5	5	3	4	4	4	4	3	50.0771043845924	4.4	3.8	4.6	4.2	4	4.8	3.8	3
2	1	2	1	1	5	5	5	5	4	4	4	4	4	4	3	3	3	4	4	4	4	4	4	5	4	4	4	4	4	4	4	5	3	4	4	4	4	4	44.9930284449705	4.8	4	3.4	4.2	4	4.2	3.8	4
2	1	2	2	1	4	4	4	5	5	3	4	3	2	4	2	4	3	3	3	4	4	4	4	4	4	4	4	4	4	4	4	4	3	4	4	4	4	4	49.1883335693429	4.4	3.2	3	4	4	4	3.8	4
2	1	2	2	1	4	5	5	5	5	5	5	5	5	5	5	5	5	5	5	5	5	2	2	5	4	4	4	3	4	4	4	5	3	4	4	4	4	4	45.5490502282569	4.8	5	5	3.8	4	4	3.8	4
1	1	2	2	3	5	5	5	5	5	5	5	5	5	5	5	5	5	5	5	5	5	2	1	4	4	4	4	3	3	3	3	4	3	4	4	4	4	5	48.9827967532885	5	5	5	3.4	4	3.2	3.8	5
2	1	2	5	1	5	5	5	5	5	5	5	5	5	5	4	5	4	4	3	3	3	4	4	4	4	4	4	3	4	4	4	4	3	4	4	4	4	3	48.432775218944	5	5	4	3.6	4	3.8	3.8	3
2	1	2	5	1	5	5	5	5	5	5	5	5	5	5	4	5	4	4	3	3	3	4	4	4	4	4	4	3	4	4	4	4	3	4	4	4	4	4	53.5387939275904	5	5	4	3.6	4	3.8	3.8	4
2	1	2	2	1	5	5	5	5	5	5	5	5	5	5	4	4	4	3	3	4	4	4	4	5	4	4	4	4	4	4	5	5	3	4	4	4	4	5	50.0266671997747	5	5	3.6	4.2	4	4.4	3.8	5
2	1	2	1	1	5	5	5	5	5	5	5	5	5	5	5	4	5	3	4	4	4	4	4	4	4	4	4	3	4	4	4	4	3	4	4	4	4	4	46.4108444392077	5	5	4.2	4	4	3.8	3.8	4
2	1	2	1	2	5	5	5	5	5	5	4	5	5	5	5	5	4	4	5	5	4	4	4	5	4	4	4	3	4	4	4	5	3	4	4	4	4	4	49.4407371434576	5	4.8	4.6	4.4	4	4	3.8	4
2	1	2	1	2	5	5	5	5	5	5	5	5	5	5	4	4	4	4	4	4	4	4	4	4	4	4	4	4	4	4	4	4	3	4	4	4	4	4	43.8673700183437	5	5	4	4	4	4	3.8	4
2	1	2	1	2	4	5	4	5	3	4	3	5	2	4	4	5	3	3	3	2	1	2	5	5	4	4	4	4	4	3	4	5	4	5	3	1	5	4	46.9735511998645	4.2	3.6	3.6	3	4	4	3.6	4
1	2	2	1	3	4	5	4	4	5	5	5	3	3	4	4	5	4	3	4	4	4	3	4	4	4	4	4	4	4	4	4	4	5	4	4	4	3	4	49.7088050237554	4.4	4	4	3.8	4	4	4	4
2	1	2	2	1	5	5	4	4	4	5	5	4	4	5	5	4	5	4	3	4	4	4	5	4	4	4	4	3	4	4	4	4	5	4	4	4	4	4	50.2773522662649	4.4	4.6	4.2	4.2	4	3.8	4.2	4
2	1	2	1	1	5	5	5	5	4	4	4	4	5	3	5	3	5	4	2	4	4	4	4	4	4	4	4	4	4	4	4	4	5	4	4	4	4	3	50.325997546148	4.8	4	3.8	4	4	4	4.2	3
1	1	2	2	3	4	4	4	5	5	5	5	5	3	4	5	5	5	4	1	3	4	4	5	5	4	4	4	4	4	4	4	5	5	4	4	4	4	3	56.5630910675222	4.4	4.4	4	4.2	4	4.2	4.2	3
1	1	2	1	2	5	5	4	5	5	5	5	5	1	5	5	5	5	5	5	5	5	5	5	3	4	4	4	4	4	4	4	3	5	4	4	4	4	3	48.3627746757408	4.8	4.2	5	4.6	4	3.8	4.2	3
1	1	2	1	1	5	5	5	5	5	4	4	5	5	5	5	4	5	4	4	3	3	3	3	3	4	4	4	4	4	4	4	3	5	4	4	4	4	4	51.6766485536703	5	4.6	4.4	3	4	3.8	4.2	4
2	1	2	2	2	5	5	5	5	5	5	5	5	5	5	4	4	4	3	3	4	5	4	5	4	4	4	4	4	4	4	4	4	5	4	4	4	5	4	45.9414162398628	5	5	3.6	4.4	4	4	4.4	4
2	1	2	1	1	5	4	4	4	4	4	4	4	4	4	4	4	4	4	4	4	4	3	3	5	4	5	5	5	5	5	5	5	5	4	5	5	5	4	54.7461997477776	4.2	4	4	3.8	4.66666666666667	5	4.8	4
2	1	2	3	1	5	5	5	5	5	5	5	5	5	5	5	5	5	5	5	5	5	2	2	5	4	5	5	5	4	4	4	5	5	4	5	5	5	4	52.0891437546173	5	5	5	3.8	4.66666666666667	4.4	4.8	4
2	1	2	2	1	3	4	5	4	4	5	4	5	3	4	5	4	5	3	4	4	4	4	5	5	5	4	4	4	5	5	4	5	4	5	4	4	3	5	47.3413655685187	4	4.2	4.2	4.4	4.33333333333333	4.6	4	5
1	1	2	5	1	5	5	4	3	4	5	4	5	4	4	5	4	4	3	3	2	1	1	3	4	5	4	4	4	4	4	4	4	4	5	4	4	4	5	47.5519584847245	4.2	4.4	3.8	2.2	4.33333333333333	4	4.2	5
1	1	2	5	1	5	5	4	3	4	5	4	5	4	4	5	4	4	3	3	2	1	1	3	4	5	4	4	4	4	4	4	4	4	5	4	4	4	5	49.0886795121296	4.2	4.4	3.8	2.2	4.33333333333333	4	4.2	5
2	1	2	1	3	4	4	4	4	4	4	4	5	5	4	4	4	4	4	4	4	4	4	4	4	5	4	4	4	4	5	4	4	4	5	4	4	4	2	46.6698695061939	4	4.4	4	4	4.33333333333333	4.2	4.2	2
2	1	2	1	2	4	4	4	4	4	4	4	5	5	4	4	4	4	4	4	4	4	4	4	4	5	4	4	4	4	5	4	4	4	5	4	4	4	3	50.6114595926744	4	4.4	4	4	4.33333333333333	4.2	4.2	3
2	1	2	1	1	4	5	5	4	4	4	4	5	4	5	5	5	5	5	5	5	5	5	5	4	5	5	5	4	5	4	4	4	4	5	5	5	4	4	53.2961967431451	4.4	4.4	5	4.8	5	4.2	4.6	4
1	1	2	2	1	5	5	5	5	5	4	5	5	5	4	4	4	4	4	5	5	5	5	4	4	5	4	4	4	4	4	5	4	4	5	4	4	5	5	50.0054802254718	5	4.6	4.2	4.6	4.33333333333333	4.2	4.4	5
1	1	2	2	5	5	5	5	5	5	5	5	4	4	4	4	4	4	4	4	4	4	4	4	4	5	4	4	4	4	4	5	4	4	5	4	4	5	5	45.3639102736088	5	4.4	4	4	4.33333333333333	4.2	4.4	5
1	1	2	2	1	5	5	5	5	5	1	5	1	1	5	5	5	5	5	5	4	4	5	5	5	5	5	5	4	5	5	4	5	4	5	5	5	5	3	45.8222986175217	5	2.6	5	4.6	5	4.6	4.8	3
2	1	2	1	2	5	5	5	5	5	5	5	5	5	5	5	5	3	5	5	4	4	4	4	5	5	5	5	3	5	5	5	5	4	5	5	5	5	4	50.4774623360863	5	5	4.6	4.2	5	4.6	4.8	4
1	1	2	2	1	5	5	5	5	5	5	5	5	5	5	5	5	5	5	4	4	4	4	4	4	5	5	5	5	5	5	3	4	4	5	5	5	5	4	56.7686701784969	5	5	4.8	4	5	4.4	4.8	4
1	1	2	2	1	5	5	5	5	5	5	5	5	5	5	5	5	5	5	4	4	4	4	4	4	5	5	5	5	5	5	3	4	4	5	5	5	5	5	51.7973061024796	5	5	4.8	4	5	4.4	4.8	5
1	1	2	3	1	4	3	3	3	4	3	4	4	3	3	3	3	3	3	3	3	3	3	3	3	3	3	4	3	3	3	3	3	3	3	3	3	3	4	45.4764274081777	3.4	3.4	3	3	3.33333333333333	3	3	4
2	1	2	1	2	5	4	5	5	3	5	4	5	5	5	4	4	4	4	4	5	3	3	3	3	3	3	4	4	3	3	3	3	4	4	3	1	4	4	49.8001953578684	4.4	4.8	4	3.4	3.33333333333333	3.2	3.2	4
1	1	2	1	1	4	3	4	4	3	4	3	4	4	4	3	3	3	3	3	3	3	3	3	3	3	4	3	3	3	3	3	3	3	3	3	3	4	2	48.2270394268589	3.6	3.8	3	3	3.33333333333333	3	3.2	2
1	1	2	2	5	4	4	4	4	4	3	4	4	3	4	4	4	4	4	4	4	4	4	3	4	3	3	4	4	4	4	3	4	3	3	3	3	4	5	49.881740623295	4	3.6	4	3.8	3.33333333333333	3.8	3.2	5
2	1	2	2	1	4	5	3	3	4	3	4	4	4	4	4	3	4	4	4	3	2	4	4	4	4	3	4	4	4	4	3	4	4	4	4	3	3	3	49.4937143663561	3.8	3.8	3.8	3.4	3.66666666666667	3.8	3.6	3
2	1	2	2	5	4	5	3	3	4	3	4	4	4	4	4	3	4	4	4	3	2	4	4	4	4	3	4	4	4	4	3	4	4	4	4	3	3	4	51.1595043194313	3.8	3.8	3.8	3.4	3.66666666666667	3.8	3.6	4
1	1	2	4	3	5	4	4	3	4	3	4	3	3	5	3	3	4	4	3	4	4	4	4	4	4	3	4	4	4	4	3	4	4	4	4	3	4	4	51.972751345518	4	3.6	3.4	4	3.66666666666667	3.8	3.8	4
2	1	2	1	1	5	5	5	5	4	5	5	4	4	4	4	4	4	4	4	4	4	4	4	4	4	3	4	4	4	4	4	4	4	4	4	3	4	5	49.0620671721254	4.8	4.4	4	4	3.66666666666667	4	3.8	5
1	1	2	2	2	4	4	5	5	3	5	3	5	5	5	3	3	4	4	3	2	3	3	4	4	4	4	4	4	4	4	3	4	4	3	3	4	4	2	50.820918366395	4.2	4.6	3.4	3.2	4	3.8	3.6	2
2	1	2	1	1	5	5	5	5	4	5	5	5	5	5	5	5	5	5	5	4	5	5	4	5	4	4	5	4	4	4	4	4	4	3	3	4	4	4	50.5849449952271	4.8	5	5	4.6	4.33333333333333	4	3.6	4
2	1	2	1	1	4	3	4	4	4	4	4	4	4	4	4	4	4	4	4	3	3	3	4	4	4	4	4	4	4	4	4	4	4	4	4	4	4	4	50.7112493411753	3.8	4	4	3.4	4	4	4	4
1	3	2	3	1	4	4	4	4	4	4	4	4	4	4	4	4	4	4	4	4	4	4	4	4	4	4	3	3	3	3	3	4	4	4	4	4	4	4	52.9625953039614	4	4	4	4	3.66666666666667	3.2	4	4
2	1	2	1	1	5	4	4	4	4	4	4	4	4	4	4	4	4	4	3	4	4	4	4	4	4	4	3	3	4	3	3	4	4	4	4	4	4	4	51.8320609984354	4.2	4	3.8	4	3.66666666666667	3.4	4	4
2	1	2	1	1	5	5	4	4	4	4	5	4	4	5	4	5	4	4	4	4	4	4	4	4	4	4	5	4	4	4	5	4	4	4	4	4	4	4	53.7619568034507	4.4	4.4	4.2	4	4.33333333333333	4.2	4	4
1	1	2	2	4	2	5	3	5	4	5	5	5	3	5	5	5	5	5	5	5	5	4	4	4	4	4	5	5	5	4	4	4	4	4	4	4	4	4	47.8715924609523	3.8	4.6	5	4.4	4.33333333333333	4.4	4	4
1	1	2	1	1	5	4	4	5	4	5	4	4	5	5	4	4	4	4	4	3	4	4	4	5	4	4	4	5	4	4	4	4	4	4	4	4	4	5	47.171796728176	4.4	4.6	4	4	4	4.2	4	5
2	1	2	2	2	5	5	5	5	4	5	5	4	5	5	5	5	4	4	3	4	4	4	5	5	4	4	5	3	4	4	4	5	4	4	4	4	4	4	49.7837064912398	4.8	4.8	4.2	4.4	4.33333333333333	4	4	4
1	1	2	2	5	5	5	5	5	4	4	4	4	4	5	5	4	4	4	3	3	3	3	4	4	4	4	3	4	4	4	4	4	4	4	4	4	4	4	47.4240007362184	4.8	4.2	4	3.4	3.66666666666667	4	4	4
2	1	2	2	2	5	5	4	5	5	5	5	5	5	5	5	5	5	5	5	4	4	4	5	5	4	4	5	4	4	4	4	5	4	4	4	4	4	5	45.6910134987655	4.8	5	5	4.4	4.33333333333333	4.2	4	5
2	1	2	2	1	5	5	5	5	5	5	5	5	5	5	5	5	5	5	5	5	5	3	3	4	4	4	5	4	5	5	5	4	4	4	4	4	4	4	47.7251701784659	5	5	5	4	4.33333333333333	4.6	4	4
2	1	2	2	2	5	5	4	4	4	5	4	4	4	4	3	4	3	3	3	3	4	4	3	4	4	4	4	4	4	4	4	4	4	4	5	4	4	5	53.4181785684655	4.4	4.2	3.2	3.6	4	4	4.2	5
2	1	2	3	2	5	3	4	5	4	5	5	4	4	4	5	5	4	4	4	4	4	4	4	4	4	4	4	4	4	4	4	4	5	4	5	4	4	2	46.7891224799086	4.2	4.4	4.4	4	4	4	4.4	2
2	1	2	2	1	5	5	5	5	5	5	4	5	5	4	5	5	4	4	4	4	4	4	4	4	4	5	4	4	4	4	3	4	4	4	4	5	4	4	50.3645509301238	5	4.6	4.4	4	4.33333333333333	3.8	4.2	4
2	1	2	1	1	4	4	4	3	3	3	3	4	3	3	3	3	3	3	3	3	3	3	3	4	4	4	5	4	5	4	5	4	4	4	4	4	5	5	47.7398202295364	3.6	3.2	3	3.2	4.33333333333333	4.4	4.2	5
2	1	2	1	3	5	5	5	5	5	5	4	5	4	5	5	5	5	4	4	4	4	4	5	5	4	5	4	4	5	5	4	5	4	4	4	5	5	4	49.8358018798551	5	4.6	4.6	4.4	4.33333333333333	4.6	4.4	4
2	1	2	1	1	5	4	4	5	4	5	5	5	5	4	3	3	4	4	5	1	1	1	4	4	4	5	4	4	4	4	4	4	4	5	4	5	5	4	46.6077642905526	4.4	4.8	3.8	2.2	4.33333333333333	4	4.6	4
2	1	2	5	2	5	5	5	5	5	5	5	5	5	5	5	5	5	5	5	5	5	5	5	5	5	4	5	5	5	5	5	5	5	5	5	4	3	5	56.6397780502818	5	5	5	5	4.66666666666667	5	4.4	5
2	1	2	1	1	5	4	4	4	4	4	4	4	4	4	4	4	4	4	4	4	4	1	1	5	5	4	5	5	5	5	5	5	5	5	5	4	4	5	52.2165153274923	4.2	4	4	3	4.66666666666667	5	4.6	5
2	1	2	1	1	5	4	4	5	4	4	5	4	5	5	5	5	5	5	5	5	5	5	5	5	5	4	5	5	5	5	4	4	5	5	5	4	4	3	47.288360769416	4.4	4.6	5	5	4.66666666666667	4.6	4.6	3
2	1	2	2	2	4	4	5	4	5	3	4	4	4	4	4	4	4	4	4	4	4	4	4	5	5	5	4	4	4	4	4	5	5	5	5	5	4	5	48.651755306662	4.4	3.8	4	4.2	4.66666666666667	4.2	4.8	5
2	1	2	2	1	4	5	4	5	5	5	4	4	4	5	4	5	5	4	4	5	5	5	5	5	5	5	4	4	4	4	4	5	5	5	5	5	4	5	47.5469457144935	4.6	4.4	4.4	5	4.66666666666667	4.2	4.8	5
2	1	2	3	1	5	5	5	5	5	5	5	5	5	5	5	5	5	5	5	5	5	1	1	5	5	5	4	4	4	4	4	5	5	5	5	5	4	4	49.92334150286	5	5	5	3.4	4.66666666666667	4.2	4.8	4
2	1	2	2	5	5	5	5	5	5	4	4	5	4	5	4	4	4	4	4	4	4	4	4	5	5	5	5	5	5	5	3	5	5	5	4	5	5	1	52.1048417205038	5	4.4	4	4.2	5	4.6	4.8	1
2	1	2	1	1	4	4	4	3	3	3	4	4	4	4	4	4	4	4	4	4	4	4	4	5	5	5	4	4	4	5	4	5	5	5	5	5	5	4	45.1404465380851	3.6	3.8	4	4.2	4.66666666666667	4.4	5	4
2	1	2	2	4	5	4	3	4	4	4	4	4	4	4	4	4	4	4	4	4	4	3	2	5	5	5	4	4	4	4	4	5	5	5	5	5	5	4	50.0395551529077	4	4	4	3.6	4.66666666666667	4.2	5	4
2	1	2	1	1	5	4	4	4	4	4	4	4	4	4	4	4	4	4	4	4	4	3	1	5	5	5	4	5	5	5	5	5	5	5	5	5	5	5	50.7125981431985	4.2	4	4	3.4	4.66666666666667	5	5	5
2	1	2	1	1	5	5	4	4	4	4	4	4	4	4	4	4	4	4	4	4	4	2	1	5	5	5	4	4	4	4	4	5	5	5	5	5	5	4	47.4961621800806	4.4	4	4	3.2	4.66666666666667	4.2	5	4
2	1	2	1	1	4	5	5	4	5	4	4	4	4	5	5	4	5	5	4	4	5	5	5	5	5	5	4	4	4	5	4	5	5	5	5	5	5	5	51.2298312280507	4.6	4.2	4.6	4.8	4.66666666666667	4.4	5	5
2	1	2	1	1	5	5	5	5	5	4	5	5	5	5	5	4	5	5	5	4	4	4	5	5	5	5	4	5	4	4	4	5	5	5	5	5	5	4	53.6578851538106	5	4.8	4.8	4.4	4.66666666666667	4.4	5	4
1	1	2	1	5	5	5	5	5	5	5	5	5	5	5	5	5	5	4	4	5	5	5	5	5	5	5	4	4	4	4	5	5	5	5	5	5	5	5	50.4907030808582	5	5	4.6	5	4.66666666666667	4.4	5	5
1	1	2	1	3	1	1	1	1	1	4	4	4	4	4	1	1	1	2	2	1	1	1	1	1	1	1	1	5	5	5	5	5	1	1	1	1	1	5	49.3657285811511	1	4	1.4	1	1	5	1	5
1	1	2	2	1	1	1	1	1	2	4	4	4	4	4	1	2	2	1	1	1	1	1	2	1	1	1	1	5	5	5	5	5	1	1	1	1	1	4	52.8132155267401	1.2	4	1.4	1.2	1	5	1	4
2	1	2	3	2	4	4	5	3	2	1	3	1	3	3	4	5	4	2	3	3	2	3	3	3	3	3	3	3	3	3	3	3	3	3	3	3	3	5	50.6271066145329	3.6	2.2	3.6	2.8	3	3	3	5
2	1	2	1	1	1	2	3	1	3	3	3	3	3	3	3	3	3	3	3	4	4	3	3	3	3	3	3	3	3	3	3	3	3	3	3	3	3	4	46.5752695189608	2	3	3	3.4	3	3	3	4
2	1	2	1	2	5	5	4	4	3	5	4	4	3	4	5	5	5	3	3	4	4	4	4	4	3	3	3	3	3	3	3	4	3	3	3	3	3	5	48.4955246836833	4.2	4	4.2	4	3	3.2	3	5
2	1	2	2	1	3	3	4	3	4	4	4	4	4	3	4	4	4	4	3	4	4	4	4	3	3	3	3	3	3	3	3	3	3	3	3	3	3	4	52.0962192023927	3.4	3.8	3.8	3.8	3	3	3	4
2	1	2	5	5	3	5	5	4	4	3	4	4	3	4	3	3	3	3	3	3	3	3	3	3	3	3	3	3	3	3	3	3	3	3	3	3	3	5	45.0501827645767	4.2	3.6	3	3	3	3	3	5
1	1	2	1	3	5	5	5	4	4	4	4	4	4	5	5	5	4	4	2	3	3	1	2	3	3	3	3	3	4	3	3	3	3	3	3	3	3	5	51.7713390082953	4.6	4.2	4	2.4	3	3.2	3	5
2	1	2	2	3	5	5	5	5	4	5	5	5	5	5	5	5	5	5	5	3	3	3	3	3	3	3	3	3	3	3	3	3	3	3	3	3	3	3	50.3607409984127	4.8	5	5	3	3	3	3	3
2	1	2	1	1	5	5	4	5	5	5	5	4	5	5	5	5	5	4	1	3	3	3	3	3	3	3	3	3	3	3	3	3	3	3	3	3	3	3	52.1207920603777	4.8	4.8	4	3	3	3	3	3
1	1	2	2	1	5	5	4	5	5	5	4	4	4	4	5	3	3	3	3	3	3	3	3	3	3	3	3	3	3	3	4	3	3	3	3	3	3	4	54.8864292669462	4.8	4.2	3.4	3	3	3.2	3	4
2	1	2	1	3	5	5	5	5	5	4	5	5	5	5	5	5	5	5	5	3	3	3	3	3	3	3	3	3	3	3	3	3	3	3	3	3	3	4	47.7767844556683	5	4.8	5	3	3	3	3	4
2	1	2	1	1	5	5	5	5	5	5	3	5	5	5	3	5	5	5	5	4	3	4	4	4	3	3	3	3	3	3	3	2	2	2	3	2	4	5	51.3537311874449	5	4.6	4.6	3.8	3	2.8	2.6	5
1	1	2	1	1	5	3	4	4	2	5	5	3	4	3	4	4	3	4	4	1	1	1	2	4	3	3	3	3	3	4	3	3	3	3	3	2	4	4	53.7633057656422	3.6	4	3.8	1.8	3	3.2	3	4
1	1	2	1	2	4	4	4	5	4	5	4	4	4	4	4	4	4	4	3	3	3	3	3	3	3	3	3	3	3	3	3	3	3	3	3	3	4	4	49.9941526235234	4.2	4.2	3.8	3	3	3	3.2	4
2	1	2	1	2	5	5	5	5	5	5	5	5	5	5	5	5	5	5	5	5	5	5	3	3	3	3	3	3	3	3	3	3	3	3	3	3	4	4	49.399945581402	5	5	5	4.2	3	3	3.2	4
1	1	2	1	2	2	3	4	5	2	4	3	4	3	4	3	4	2	3	3	2	2	2	2	3	3	3	3	4	3	4	3	3	4	4	4	2	5	5	48.1250175617286	3.2	3.6	3	2.2	3	3.4	3.8	5
2	1	2	1	2	4	5	5	3	3	3	5	4	5	5	5	5	5	5	5	5	5	5	5	4	4	4	4	5	5	5	5	4	4	4	4	4	3	4	49.5107920191698	4	4.4	5	4.8	4	4.8	3.8	4
1	1	2	2	1	4	4	4	5	3	4	4	4	4	4	4	4	4	4	4	4	3	3	4	4	4	4	4	4	3	4	3	4	4	4	4	4	3	4	48.1059003465952	4	4	4	3.6	4	3.6	3.8	4
1	1	2	2	1	4	4	3	4	4	5	4	4	5	4	5	4	4	4	2	3	3	3	4	4	4	4	4	4	3	3	3	4	4	4	4	4	3	4	48.8040302639377	3.8	4.4	3.8	3.4	4	3.4	3.8	4
1	1	2	3	3	4	4	5	4	4	5	4	5	5	4	5	5	4	4	3	4	3	4	5	4	4	4	4	4	4	5	4	4	4	4	4	4	3	2	51.681760026862	4.2	4.6	4.2	4	4	4.2	3.8	2
1	1	2	2	1	4	5	5	4	4	4	4	4	4	4	4	4	4	4	4	4	4	4	4	4	4	4	4	4	3	3	3	4	4	4	4	4	3	3	47.7239488957216	4.4	4	4	4	4	3.4	3.8	3
2	1	2	3	2	5	5	4	5	4	5	4	3	3	4	4	4	4	3	3	4	4	4	4	4	4	4	4	4	5	5	4	4	4	4	4	4	3	1	52.3196842081321	4.6	3.8	3.6	4	4	4.4	3.8	1
2	1	2	1	1	4	4	4	4	5	4	5	4	4	4	4	4	4	5	5	4	4	4	4	4	4	4	4	5	5	5	5	4	4	4	4	4	3	4	50.4126590859194	4.2	4.2	4.4	4	4	4.8	3.8	4
2	1	2	1	1	4	4	4	5	3	5	4	4	4	3	3	4	4	4	4	4	3	4	4	4	4	4	4	4	4	4	4	5	4	4	4	3	4	4	51.9624259830346	4	4	3.8	3.8	4	4.2	3.8	4
2	1	2	1	2	4	4	4	5	3	5	4	4	4	3	3	4	4	4	4	4	3	4	4	4	4	4	4	4	4	4	4	5	4	4	4	3	4	4	49.8443651119291	4	4	3.8	3.8	4	4.2	3.8	4
2	1	2	1	1	4	4	1	4	1	4	4	4	4	4	1	4	4	4	4	3	4	4	4	4	4	4	4	4	4	4	4	4	4	4	4	4	4	4	45.4155074369197	2.8	4	3.4	3.8	4	4	4	4
2	1	2	2	1	4	4	4	3	3	4	4	3	3	4	4	4	4	4	4	3	3	3	4	3	4	4	4	3	3	4	4	3	4	4	4	4	4	4	49.4924168859105	3.6	3.6	4	3.2	4	3.4	4	4
2	1	2	1	5	5	4	4	3	3	5	4	4	2	4	4	4	2	2	2	3	4	1	4	4	4	4	4	4	4	4	4	4	4	4	4	4	4	4	55.3195990134477	3.8	3.8	2.8	3.2	4	4	4	4
1	1	2	1	2	4	4	4	4	3	4	4	4	4	4	4	4	4	3	4	2	2	4	4	4	4	4	4	3	4	4	3	4	4	4	4	4	4	4	52.3838158029104	3.8	4	3.8	3.2	4	3.6	4	4
2	1	2	2	3	4	5	4	4	3	4	4	4	5	4	4	4	4	4	3	4	3	3	4	4	4	4	4	4	4	4	4	4	4	4	4	4	4	5	48.413532754739	4	4.2	3.8	3.6	4	4	4	5
2	1	2	2	4	4	5	4	4	3	4	4	4	5	4	4	4	4	4	3	4	3	3	4	4	4	4	4	4	4	4	4	4	4	4	4	4	4	4	50.2797680454335	4	4.2	3.8	3.6	4	4	4	4
2	1	2	1	1	4	3	3	5	3	4	3	3	4	3	4	3	3	4	4	4	4	4	4	4	4	4	4	4	4	4	4	4	4	4	4	4	4	2	44.377994362014	3.6	3.4	3.6	4	4	4	4	2
2	1	2	3	2	4	4	4	3	4	5	4	5	5	4	4	4	4	4	4	3	3	3	3	4	4	4	4	4	4	4	4	4	4	4	4	4	4	4	50.4142930440883	3.8	4.6	4	3.2	4	4	4	4
2	1	2	1	4	4	3	3	4	4	4	4	4	4	4	4	4	4	4	4	4	4	2	2	4	4	4	4	4	4	4	4	4	4	4	4	4	4	4	50.1409489626211	3.6	4	4	3.2	4	4	4	4
2	1	2	1	1	4	3	4	4	4	4	4	4	4	4	5	5	4	4	4	4	4	4	4	4	4	4	4	4	4	4	3	5	4	4	4	4	4	2	45.4479235903533	3.8	4	4.4	4	4	4	4	2
2	1	2	3	1	4	4	4	4	4	5	4	5	5	5	5	5	5	5	4	4	4	4	4	4	4	4	4	4	4	4	4	4	4	4	4	4	4	4	50.0984018943491	4	4.8	4.8	4	4	4	4	4
1	1	2	1	2	4	4	4	4	4	5	3	5	4	4	4	4	5	4	3	4	4	4	4	4	4	4	4	4	4	4	4	4	4	4	4	4	4	5	56.0530352668925	4	4.2	4	4	4	4	4	5
2	1	2	5	2	4	4	4	4	4	4	4	4	4	4	4	4	4	4	4	3	3	3	4	4	4	4	4	3	3	3	3	4	4	4	4	4	4	4	46.3348030177421	4	4	4	3.4	4	3.2	4	4
2	1	2	1	3	4	4	4	4	4	5	5	5	5	5	4	4	4	4	3	4	4	4	4	4	4	4	4	4	4	4	4	4	4	4	4	4	4	4	48.6469681785474	4	5	3.8	4	4	4	4	4
1	1	2	1	2	4	4	4	4	4	4	4	4	4	4	4	4	4	4	4	3	3	3	5	4	4	4	4	4	4	4	4	4	4	4	4	4	4	5	53.9654660400149	4	4	4	3.6	4	4	4	5
2	1	2	1	1	4	4	4	4	4	4	4	4	5	4	4	4	5	4	3	4	4	5	5	4	4	4	4	4	4	4	4	4	4	4	4	4	4	4	54.4708504122473	4	4.2	4	4.4	4	4	4	4
1	1	2	2	1	4	4	4	4	4	4	3	3	3	4	3	5	4	4	4	4	4	4	4	4	4	4	4	4	4	4	4	4	4	4	4	4	4	4	50.1106647328743	4	3.4	4	4	4	4	4	4
2	1	2	5	3	4	4	4	4	4	4	4	4	3	4	3	4	4	3	3	4	4	4	4	4	4	4	4	4	4	4	3	4	4	4	4	4	4	4	51.6542989603048	4	3.8	3.4	4	4	3.8	4	4
1	1	2	1	1	4	4	4	4	4	4	4	3	3	4	4	4	3	3	4	4	4	4	4	4	4	4	4	4	4	4	3	4	4	4	4	4	4	4	50.9632811193136	4	3.6	3.6	4	4	3.8	4	4
1	1	2	1	1	4	4	4	4	4	4	4	4	4	4	4	4	4	4	4	3	3	3	5	4	4	4	4	4	4	4	4	4	4	4	4	4	4	4	52.6130727293825	4	4	4	3.6	4	4	4	4
2	1	2	1	1	5	4	4	4	4	4	4	4	4	4	4	4	4	4	4	4	4	1	1	4	4	4	4	4	3	2	4	4	4	4	4	4	4	5	49.3152841746367	4.2	4	4	2.8	4	3.4	4	5
2	1	2	2	1	5	4	4	4	4	4	4	4	4	4	4	4	4	4	4	4	4	3	3	4	4	4	4	5	5	5	5	4	4	4	4	4	4	4	49.7640865097816	4.2	4	4	3.6	4	4.8	4	4
1	1	2	1	1	5	4	4	4	4	5	5	5	5	5	4	4	4	4	4	4	4	4	4	4	4	4	4	4	4	4	4	4	4	4	4	4	4	4	48.7455820091951	4.2	5	4	4	4	4	4	4
2	1	2	2	1	5	5	4	4	4	4	4	5	4	4	4	4	4	5	4	4	4	4	4	5	4	4	4	4	4	4	4	5	4	4	4	4	4	5	47.4124165748495	4.4	4.2	4.2	4.2	4	4.2	4	5
1	1	2	1	1	5	5	4	4	4	4	4	4	4	4	4	4	4	4	5	5	4	4	4	4	4	4	4	4	4	4	4	4	4	4	4	4	4	5	52.3377608624244	4.4	4	4.2	4.2	4	4	4	5
2	1	2	1	2	5	5	5	4	4	4	4	4	4	4	4	4	4	4	3	3	3	3	3	3	4	4	4	4	3	4	4	3	4	4	4	4	4	4	46.6905212664326	4.6	4	3.8	3	4	3.6	4	4
2	1	2	1	1	4	4	4	5	4	4	4	4	4	4	4	3	4	4	4	4	3	4	4	4	4	4	4	3	3	4	4	4	4	4	4	4	4	3	48.6562189098588	4.2	4	3.8	3.8	4	3.6	4	3
1	1	2	2	2	4	4	4	5	4	4	4	4	4	4	4	4	4	4	4	3	3	3	4	4	4	4	4	4	4	4	3	4	4	4	4	4	4	4	44.0051733630742	4.2	4	4	3.4	4	3.8	4	4
1	1	2	2	1	5	4	4	5	4	4	5	5	5	5	5	5	5	5	5	5	5	5	5	4	4	4	4	4	4	4	4	4	4	4	4	4	4	4	53.0043351755472	4.4	4.8	5	4.8	4	4	4	4
2	1	2	1	2	4	5	5	5	4	4	3	4	4	5	4	4	5	4	4	3	3	3	4	4	4	4	4	3	3	4	3	4	4	4	4	4	4	4	50.2367307134122	4.6	4	4.2	3.4	4	3.4	4	4
1	1	2	1	1	5	5	5	5	4	5	5	5	5	5	5	5	4	3	2	3	3	3	5	5	4	4	4	4	4	4	3	5	4	4	4	4	4	5	51.8644231582231	4.8	5	3.8	3.8	4	4	4	5
1	1	2	1	1	5	5	5	5	4	5	5	5	5	5	5	5	4	3	2	3	3	3	5	5	4	4	4	4	4	4	3	5	4	4	4	4	4	4	49.838017022578	4.8	5	3.8	3.8	4	4	4	4
2	1	2	1	1	5	5	5	5	4	5	4	4	4	4	4	4	4	4	4	4	4	4	4	4	4	4	4	3	4	4	4	4	4	4	4	4	4	4	48.5349444181042	4.8	4.2	4	4	4	3.8	4	4
2	1	2	4	2	5	4	4	4	5	2	4	2	2	1	4	4	4	4	3	4	4	2	4	4	4	4	4	2	4	4	4	4	4	4	4	4	4	4	47.4012931999685	4.4	2.2	3.8	3.6	4	3.6	4	4
2	1	2	2	2	5	4	4	4	5	4	5	4	4	4	2	4	4	4	2	4	4	4	4	4	4	4	4	4	5	4	4	4	4	4	4	4	4	4	50.5645555256043	4.4	4.2	3.2	4	4	4.2	4	4
2	1	2	3	2	4	5	5	4	5	4	5	4	3	4	4	5	4	4	3	4	4	4	3	4	4	4	4	4	4	4	4	4	4	4	4	4	4	4	45.875257015915	4.6	4	4	3.8	4	4	4	4
1	2	2	3	1	4	4	3	5	5	4	4	5	4	4	4	5	5	3	4	4	4	4	4	4	4	4	4	5	4	4	4	4	4	4	4	4	4	1	57.9255997854455	4.2	4.2	4.2	4	4	4.2	4	1
2	1	2	2	1	4	4	3	5	5	4	5	4	4	4	4	4	4	4	4	4	4	4	4	4	4	4	4	4	4	4	4	4	4	4	4	4	4	4	50.9423675383528	4.2	4.2	4	4	4	4	4	4
1	5	2	2	5	5	5	4	5	5	4	5	5	5	5	5	4	4	4	2	4	3	3	4	4	4	4	4	4	4	4	4	4	4	4	4	4	4	4	52.2447319888419	4.8	4.8	3.8	3.6	4	4	4	4
2	1	2	1	1	5	5	4	5	5	4	4	4	4	5	5	4	4	3	2	4	4	4	4	4	4	4	4	3	4	4	4	4	4	4	4	4	4	3	48.0384657174148	4.8	4.2	3.6	4	4	3.8	4	3
1	1	2	2	1	4	5	5	5	5	1	4	2	2	4	1	4	2	4	4	2	4	4	4	4	4	4	4	4	4	4	2	4	4	4	4	4	4	5	50.9113718538014	4.8	2.6	3	3.6	4	3.6	4	5
2	1	2	2	2	4	5	5	5	5	5	5	5	5	4	4	4	5	4	4	4	4	4	4	4	4	4	4	4	4	4	4	4	4	4	4	4	4	4	49.1154048983502	4.8	4.8	4.2	4	4	4	4	4
2	1	2	2	5	4	5	5	5	5	5	5	5	5	5	4	4	4	4	4	4	4	4	4	4	4	4	4	4	4	4	4	4	4	4	4	4	4	4	55.1783422765292	4.8	5	4	4	4	4	4	4
2	1	2	1	1	5	5	5	5	5	5	5	5	5	5	5	5	5	5	1	4	4	4	4	4	4	4	4	4	4	4	4	4	4	4	4	4	4	3	50.2458823619152	5	5	4.2	4	4	4	4	3
1	1	2	3	1	5	5	5	5	5	5	5	4	4	5	4	4	4	4	3	3	3	3	4	4	4	4	4	3	3	4	4	4	4	4	4	4	4	5	53.0783466670147	5	4.6	3.8	3.4	4	3.6	4	5
2	1	2	2	1	5	5	5	5	5	5	5	5	5	5	5	4	5	4	4	3	3	3	4	4	4	4	4	4	4	4	4	4	4	4	4	4	4	3	49.6547356481271	5	5	4.4	3.4	4	4	4	3
2	1	2	1	1	5	5	5	5	5	4	5	4	4	4	5	5	5	4	4	4	4	4	4	4	4	4	4	3	4	4	3	4	4	4	4	4	4	3	49.6187953689406	5	4.2	4.6	4	4	3.6	4	3
2	1	2	1	2	5	5	5	5	5	5	5	5	5	5	5	5	5	5	5	4	4	4	4	5	4	4	4	4	4	4	4	5	4	4	4	4	4	3	46.7059539986823	5	5	5	4.2	4	4.2	4	3
1	1	2	1	1	5	5	5	5	5	5	5	5	5	5	5	5	5	5	5	4	4	4	5	4	4	4	4	4	4	4	4	4	4	4	4	4	4	5	50.003086951476	5	5	5	4.2	4	4	4	5
2	1	2	1	3	5	5	5	5	5	5	5	5	5	5	4	5	5	5	4	4	4	4	4	4	4	4	4	4	4	4	4	4	4	4	4	4	4	4	51.1337325839102	5	5	4.6	4	4	4	4	4
1	1	2	3	3	5	5	5	5	5	5	5	5	5	5	5	5	4	4	4	4	4	4	5	4	4	4	4	4	4	4	4	4	4	4	4	4	4	4	50.0067370165663	5	5	4.4	4.2	4	4	4	4
2	1	2	2	1	5	5	5	5	5	5	5	5	5	5	4	4	4	4	5	4	4	4	4	4	4	4	4	4	4	4	4	4	4	4	4	4	4	5	53.9997363226713	5	5	4.2	4	4	4	4	5
2	1	2	1	3	5	5	5	5	5	5	5	5	5	5	4	4	4	4	5	4	4	4	4	4	4	4	4	4	4	5	4	4	4	4	4	4	4	4	52.0358645919367	5	5	4.2	4	4	4.2	4	4
1	1	2	1	1	5	5	5	5	5	5	5	5	4	4	4	4	4	4	4	4	4	4	5	5	4	4	4	4	5	4	4	5	4	4	4	4	4	4	51.2596720253236	5	4.6	4	4.4	4	4.4	4	4
2	1	2	1	3	5	5	5	5	5	5	5	5	4	5	4	4	4	5	4	4	4	4	4	4	4	4	4	4	4	4	4	4	4	4	4	4	4	4	50.2928546846221	5	4.8	4.2	4	4	4	4	4
2	1	2	2	5	5	5	5	5	5	5	5	5	4	5	4	4	4	4	4	4	4	4	4	4	4	4	4	4	4	4	4	4	4	4	4	4	4	4	49.4341015576313	5	4.8	4	4	4	4	4	4
2	1	2	3	1	5	5	5	5	5	5	5	4	4	4	4	4	4	4	4	4	5	4	4	4	4	4	4	4	4	5	4	4	4	4	4	4	4	4	53.3008428286246	5	4.4	4	4.2	4	4.2	4	4
1	4	2	3	2	5	5	5	5	5	5	4	4	4	5	4	4	4	5	4	4	4	4	4	4	4	4	4	4	4	4	4	4	4	4	4	4	4	4	49.4137080771722	5	4.4	4.2	4	4	4	4	4
1	1	2	1	2	5	5	5	5	5	4	4	4	4	4	4	4	4	4	4	4	4	4	4	4	4	4	4	4	4	4	4	4	4	4	4	4	4	5	47.6583609712899	5	4	4	4	4	4	4	5
2	1	2	1	1	5	4	5	4	4	4	4	4	4	4	5	5	5	3	4	4	4	4	4	4	4	4	4	5	5	4	5	5	4	4	4	4	5	4	53.0515435828462	4.4	4	4.4	4	4	4.8	4.2	4
2	1	2	1	5	4	5	4	4	3	1	4	1	1	3	2	2	2	2	2	3	1	2	2	2	5	5	5	2	2	2	2	2	1	2	2	2	2	2	52.013536913789	4	2	2	2	5	2	1.8	2
1	1	2	1	1	4	4	4	4	4	5	5	5	5	4	5	4	5	2	5	4	3	4	3	5	5	5	5	2	3	2	3	5	4	3	3	4	2	3	50.5363105077387	4	4.8	4.2	3.8	5	3	3.2	3
2	1	2	1	1	4	5	4	5	2	4	4	4	3	4	5	4	4	4	2	4	4	4	5	4	5	5	5	3	4	4	4	4	4	4	3	4	2	4	48.4359066037383	4	3.8	3.8	4.2	5	3.8	3.4	4
2	3	2	2	3	4	5	5	5	5	3	5	5	5	5	5	4	4	5	5	4	5	5	5	5	5	5	5	5	5	5	4	4	5	4	5	4	2	4	48.980080969201	4.8	4.6	4.6	4.8	5	4.6	4	4
1	1	2	1	1	4	5	4	5	5	4	4	4	5	5	5	5	4	5	4	4	4	5	4	5	5	5	5	5	4	5	4	4	4	4	4	5	2	4	47.3525693218508	4.6	4.4	4.6	4.4	5	4.4	3.8	4
2	1	2	5	2	5	5	4	5	5	5	5	5	5	5	5	5	4	4	2	4	4	4	4	5	5	5	5	4	4	4	4	5	2	4	5	5	2	4	46.1196148678272	4.8	5	4	4.2	5	4.2	3.6	4
2	1	2	1	1	5	4	2	4	2	4	4	4	4	4	4	4	4	4	4	4	4	4	4	5	5	5	5	5	5	5	4	5	5	5	5	5	4	4	50.7529677276765	3.4	4	4	4.2	5	4.8	4.8	4
1	1	2	1	2	5	5	5	5	5	5	4	4	5	5	5	5	5	5	5	5	5	5	5	5	5	5	5	5	5	4	5	5	5	5	5	5	4	2	48.3673415322156	5	4.6	5	5	5	4.8	4.8	2
2	1	2	1	2	5	5	5	5	1	4	4	4	4	4	5	5	5	5	5	5	5	5	5	5	5	5	5	5	5	5	5	5	5	5	5	5	5	3	47.8815663596732	4.2	4	5	5	5	5	5	3
2	1	2	5	5	5	5	5	5	1	4	4	4	4	4	5	5	4	5	5	4	4	4	5	5	5	5	5	5	5	5	5	5	5	5	5	5	5	5	49.0952540239089	4.2	4	4.8	4.4	5	5	5	5
2	1	2	1	1	5	5	3	3	4	5	5	5	4	5	5	5	5	5	5	3	5	5	5	5	5	5	5	5	5	5	3	5	5	5	5	5	5	3	50.6326842554021	4	4.8	5	4.6	5	4.6	5	3
2	1	2	2	1	5	4	4	4	4	4	4	4	4	4	4	4	4	4	4	4	4	1	1	5	5	5	5	5	5	5	5	5	5	5	5	5	5	4	50.9659585790463	4.2	4	4	3	5	5	5	4
2	1	2	2	1	5	5	5	4	5	5	5	5	5	5	5	5	5	5	5	5	5	5	5	5	5	5	5	5	5	5	5	5	5	5	5	5	5	1	52.4324270250109	4.8	5	5	5	5	5	5	1
2	1	2	1	2	5	5	5	5	5	1	5	5	5	5	5	5	5	5	5	5	5	5	5	5	5	5	5	1	5	5	1	5	5	5	5	5	5	4	52.0591269765637	5	4.2	5	5	5	3.4	5	4
2	1	2	3	2	5	5	5	5	5	5	5	5	4	5	4	5	5	5	5	5	5	4	5	5	5	5	5	5	5	5	5	5	5	5	5	5	5	1	53.1369358387794	5	4.8	4.8	4.8	5	5	5	1
1	1	2	5	4	5	5	5	5	5	5	5	5	5	5	5	5	5	5	5	3	3	3	5	4	5	5	5	5	5	5	5	4	5	5	5	5	5	4	50.2030106583315	5	5	5	3.6	5	4.8	5	4
2	1	2	1	1	5	5	5	5	5	4	5	4	4	5	5	4	4	5	4	4	3	3	4	5	5	5	5	5	5	5	5	5	5	5	5	5	5	4	49.0264173903406	5	4.4	4.4	3.8	5	5	5	4
2	1	2	1	2	5	5	5	5	5	5	5	3	3	5	4	4	4	5	4	4	4	4	5	5	5	5	5	4	5	5	5	5	5	5	5	5	5	4	49.9260683640552	5	4.2	4.2	4.4	5	4.8	5	4
1	1	2	5	5	5	5	5	5	5	5	5	5	5	5	5	5	5	5	5	5	5	5	5	5	5	5	5	5	5	5	5	5	5	5	5	5	5	2	51.121741663626	5	5	5	5	5	5	5	2
2	1	2	1	2	5	5	5	5	5	5	5	5	5	5	5	5	5	5	3	4	4	4	4	5	5	5	5	5	5	4	5	5	5	5	5	5	5	5	49.7977834795664	5	5	4.6	4.2	5	4.8	5	5
1	1	2	1	1	5	5	5	5	5	5	5	4	3	4	5	4	5	5	5	5	5	5	5	5	5	5	5	5	5	5	5	5	5	5	5	5	5	4	47.5639638123237	5	4.2	4.8	5	5	5	5	4
2	1	2	1	3	5	5	5	5	5	5	5	5	5	5	4	5	5	4	5	5	4	5	5	5	5	5	5	5	5	5	5	5	5	5	5	5	5	3	50.0697262766672	5	5	4.6	4.8	5	5	5	3
2	1	2	1	1	5	5	5	5	5	5	5	5	5	5	5	5	5	5	5	5	5	5	5	5	5	5	5	5	5	5	5	5	5	5	5	5	5	3	46.9241104457321	5	5	5	5	5	5	5	3
2	4	1	2	3	4	5	5	5	4	4	4	5	5	5	5	5	4	4	4	4	5	5	5	5	4	5	5	5	5	4	4	5	5	5	5	4	4	5	47.1797146908906	4.6	4.6	4.4	4.8	4.66666666666667	4.6	4.6	5
2	2	1	2	3	4	5	5	5	4	4	4	5	5	5	5	5	4	4	4	4	5	5	5	5	4	5	5	5	5	4	4	5	5	5	5	4	4	5	50.3329088459821	4.6	4.6	4.4	4.8	4.66666666666667	4.6	4.6	5
2	4	1	2	2	4	5	5	5	4	4	4	5	5	5	5	5	4	4	4	4	5	5	5	5	4	5	5	5	5	4	4	5	5	5	5	4	5	5	53.0763839427232	4.6	4.6	4.4	4.8	4.66666666666667	4.6	4.8	5
2	4	1	2	1	4	5	5	5	4	4	4	5	5	5	5	5	4	4	4	4	5	5	5	5	4	5	5	5	5	4	4	5	5	5	5	4	5	5	46.6461098264777	4.6	4.6	4.4	4.8	4.66666666666667	4.6	4.8	5
1	1	1	1	3	4	5	4	5	5	5	5	5	5	5	5	5	4	5	1	3	3	5	5	5	5	5	5	5	5	4	5	5	3	3	1	5	5	4	50.3152320842227	4.6	5	4	4.2	5	4.8	3.4	4
2	1	1	1	1	4	2	2	3	2	2	2	2	3	2	3	3	3	2	4	2	4	2	3	3	3	1	5	5	5	3	5	5	4	4	4	3	3	1	50.748620342829	2.6	2.2	3	2.8	3	4.6	3.6	1
1	3	1	1	2	5	5	5	5	5	5	5	5	5	5	5	5	5	5	5	5	5	5	5	4	5	5	4	4	5	5	5	5	5	4	4	5	4	4	49.7139523250277	5	5	5	4.8	4.66666666666667	4.8	4.4	4
2	3	1	1	2	4	4	4	4	4	4	4	4	4	4	4	4	4	4	5	4	4	4	4	4	4	4	4	5	5	5	4	5	4	4	4	4	3	4	53.2838747209321	4	4	4.2	4	4	4.8	3.8	4
2	4	1	2	3	4	4	4	4	4	4	4	4	4	4	4	4	4	4	5	4	4	4	4	4	4	4	4	5	5	5	4	5	4	4	4	4	4	4	47.8983449465117	4	4	4.2	4	4	4.8	4	4
2	3	1	2	1	4	4	4	4	4	4	4	4	4	4	4	4	4	4	5	4	4	4	4	4	4	4	4	5	5	5	4	5	4	4	4	4	4	4	54.2779141929221	4	4	4.2	4	4	4.8	4	4
2	3	1	3	1	4	4	4	4	4	4	4	4	4	4	4	4	4	4	5	4	4	4	4	4	4	4	4	5	5	5	4	5	4	4	4	4	4	4	48.5296554338699	4	4	4.2	4	4	4.8	4	4
2	3	1	2	2	4	4	4	4	4	4	4	4	4	4	4	4	4	4	5	4	4	4	4	4	4	4	4	5	5	5	4	5	4	4	4	4	4	4	50.8592975601582	4	4	4.2	4	4	4.8	4	4
1	4	1	4	3	4	5	4	5	5	4	4	4	5	5	5	5	4	5	4	4	4	5	4	5	4	4	4	5	4	5	4	4	4	4	4	5	4	4	44.6856631786213	4.6	4.4	4.6	4.4	4	4.4	4.2	4
1	3	1	2	1	4	5	4	5	5	4	4	4	5	5	5	5	4	5	4	4	4	5	4	5	4	4	4	5	4	5	4	4	4	4	4	5	4	4	53.1892765842112	4.6	4.4	4.6	4.4	4	4.4	4.2	4
1	3	1	2	2	4	5	4	5	5	4	4	4	5	5	5	5	4	5	4	4	4	5	4	5	4	4	4	5	4	5	4	4	4	4	4	5	4	4	47.5135279450414	4.6	4.4	4.6	4.4	4	4.4	4.2	4
1	4	1	2	2	4	5	4	5	5	4	4	4	5	5	5	5	4	5	4	4	4	5	4	5	4	4	4	5	4	5	4	4	4	4	4	5	4	4	49.5541685097638	4.6	4.4	4.6	4.4	4	4.4	4.2	4
1	1	1	1	1	5	5	5	5	5	4	4	5	4	5	5	5	4	3	3	3	4	3	4	4	4	4	4	4	4	5	4	4	1	4	4	4	4	4	52.75613332379	5	4.4	4	3.6	4	4.2	3.4	4
2	4	1	2	1	4	5	5	5	5	3	5	5	5	5	5	4	4	5	5	4	5	5	5	5	4	5	4	5	5	5	4	4	5	4	5	4	4	4	51.6918973433244	4.8	4.6	4.6	4.8	4.33333333333333	4.6	4.4	4
2	3	1	2	1	4	5	5	5	5	3	5	5	5	5	5	4	4	5	5	4	5	5	5	5	4	5	4	5	5	5	4	4	5	4	5	4	5	4	50.0061909100562	4.8	4.6	4.6	4.8	4.33333333333333	4.6	4.6	4
2	2	1	2	2	4	5	5	5	5	3	5	5	5	5	5	4	4	5	5	4	5	5	5	5	4	5	4	5	5	5	4	4	5	4	5	4	5	4	55.2493798297125	4.8	4.6	4.6	4.8	4.33333333333333	4.6	4.6	4
2	1	1	1	1	4	4	4	5	5	4	4	5	4	4	4	5	5	3	2	3	3	4	5	5	1	3	4	3	3	4	3	5	5	5	5	5	5	1	50.5334062854908	4.4	4.2	3.8	4	2.66666666666667	3.6	5	1
2	1	1	1	5	5	4	4	5	5	4	3	4	3	5	5	5	5	5	1	4	3	4	5	5	4	5	5	5	4	4	3	5	2	4	5	5	4	4	47.4166097278889	4.6	3.8	4.2	4.2	4.66666666666667	4.2	4	4
1	4	1	2	3	4	5	5	5	5	4	4	5	5	5	5	4	4	4	4	4	5	5	5	5	4	5	5	5	5	4	4	4	4	4	5	5	3	4	48.2246373808076	4.8	4.6	4.2	4.8	4.66666666666667	4.4	4.2	4
1	3	1	4	3	4	5	5	5	5	4	4	5	5	5	5	4	4	4	4	4	5	5	5	5	4	5	5	5	5	4	4	4	4	4	5	5	4	4	50.4323739092323	4.8	4.6	4.2	4.8	4.66666666666667	4.4	4.4	4
1	4	1	2	1	4	5	5	5	5	4	4	5	5	5	5	4	4	4	4	4	5	5	5	5	4	5	5	5	5	4	4	4	4	4	5	5	4	4	52.6763959868057	4.8	4.6	4.2	4.8	4.66666666666667	4.4	4.4	4
1	3	1	3	1	4	5	5	5	5	4	4	5	5	5	5	4	4	4	4	4	5	5	5	5	4	5	5	5	5	4	4	4	4	4	5	5	5	4	47.7995098759432	4.8	4.6	4.2	4.8	4.66666666666667	4.4	4.6	4
1	2	1	1	1	4	5	5	5	5	4	4	4	5	5	4	5	5	5	4	4	5	5	4	5	4	4	5	5	4	5	5	4	4	4	5	4	3	4	47.1816614815471	4.8	4.4	4.6	4.6	4.33333333333333	4.6	4	4
1	3	1	2	1	4	5	5	5	5	4	4	4	5	5	4	5	5	5	4	4	5	5	4	5	4	4	5	5	4	5	5	4	4	4	5	4	3	4	52.0334421695572	4.8	4.4	4.6	4.6	4.33333333333333	4.6	4	4
1	4	1	2	3	4	5	5	5	5	4	4	4	5	5	4	5	5	5	4	4	5	5	4	5	4	4	5	5	4	5	5	4	4	4	5	4	3	4	56.7308660956974	4.8	4.4	4.6	4.6	4.33333333333333	4.6	4	4
1	3	1	3	4	4	5	5	5	5	4	4	4	5	5	4	5	5	5	4	4	5	5	4	5	4	4	5	5	4	5	5	4	4	4	5	4	4	4	50.6536106894636	4.8	4.4	4.6	4.6	4.33333333333333	4.6	4.2	4
1	3	1	3	3	4	5	5	5	5	4	4	4	5	5	4	5	5	5	4	4	5	5	4	5	4	4	5	5	4	5	5	4	4	4	5	4	5	4	54.8654793576493	4.8	4.4	4.6	4.6	4.33333333333333	4.6	4.4	4
1	4	1	2	3	4	5	5	5	5	4	4	4	5	5	4	5	5	5	4	4	5	5	4	5	4	4	5	5	4	5	5	4	4	4	5	4	5	4	49.4924843415716	4.8	4.4	4.6	4.6	4.33333333333333	4.6	4.4	4
1	1	1	2	2	4	5	5	5	5	4	4	4	5	5	4	5	5	5	4	4	5	5	4	5	4	4	5	5	4	5	5	4	4	4	5	4	5	4	48.5122859233928	4.8	4.4	4.6	4.6	4.33333333333333	4.6	4.4	4
2	1	1	1	3	5	5	4	5	5	5	5	5	5	5	4	4	5	4	4	2	3	3	3	3	3	5	5	2	5	2	4	4	4	3	5	1	3	5	45.4717747611654	4.8	5	4.2	2.8	4.33333333333333	3.4	3.2	5
2	4	1	2	3	4	5	5	5	4	5	5	5	4	4	3	5	5	5	5	5	5	4	5	5	4	4	4	5	5	5	4	4	5	5	5	4	3	5	49.5260916394637	4.6	4.6	4.6	4.8	4	4.6	4.4	5
2	4	1	2	2	4	5	5	5	4	5	5	5	4	4	3	5	5	5	5	5	5	4	5	5	4	4	4	5	5	5	4	4	5	5	5	4	4	5	50.7570046020814	4.6	4.6	4.6	4.8	4	4.6	4.6	5
2	4	1	1	1	4	5	5	5	4	5	5	5	4	4	3	5	5	5	5	5	5	4	5	5	4	4	4	5	5	5	4	4	5	5	5	4	4	5	48.1339391267996	4.6	4.6	4.6	4.8	4	4.6	4.6	5
2	1	1	2	2	4	5	5	5	4	5	5	5	4	4	3	5	5	5	5	5	5	4	5	5	4	4	4	5	5	5	4	4	5	5	5	4	4	5	52.2730686379615	4.6	4.6	4.6	4.8	4	4.6	4.6	5
1	1	1	1	3	4	4	3	5	3	4	5	4	3	5	5	5	4	5	3	5	4	5	4	3	5	5	3	5	5	4	3	3	5	5	3	5	5	5	46.4065413131165	3.8	4.2	4.4	4.2	4.33333333333333	4	4.6	5
2	1	1	3	1	4	5	4	5	2	3	3	3	2	3	3	2	5	4	3	2	2	1	2	3	3	4	4	3	4	4	4	3	2	3	2	4	5	3	46.761137975339	4	2.8	3.4	2	3.66666666666667	3.6	3.2	3
1	1	1	1	1	4	4	4	4	4	4	4	1	4	4	4	4	3	4	4	4	3	4	5	4	5	4	3	3	5	4	4	4	5	5	3	4	4	5	50.0237924942025	4	3.4	3.8	4	4	4	4.2	5
2	1	1	1	3	5	5	5	5	5	5	5	5	5	5	5	5	5	4	3	4	4	4	4	5	5	5	5	4	4	5	5	5	3	5	5	5	5	5	47.92729133377	5	5	4.4	4.2	5	4.6	4.6	5
2	1	1	5	2	5	5	5	4	5	5	5	5	5	5	5	4	5	5	4	4	4	4	4	5	3	5	5	5	5	5	5	5	4	3	5	5	5	3	52.2492455936346	4.8	5	4.6	4.2	4.33333333333333	5	4.4	3
2	1	1	2	2	5	5	5	4	5	1	4	5	4	5	5	5	4	4	1	4	4	4	4	4	4	4	4	4	4	4	4	4	2	4	4	4	4	4	53.6154758672876	4.8	3.8	3.8	4	4	4	3.6	4
2	2	1	1	1	4	4	4	4	4	4	4	4	4	4	4	4	4	4	4	4	4	4	4	4	4	4	4	5	4	5	4	4	4	4	4	3	4	4	47.5221274708271	4	4	4	4	4	4.4	3.8	4
2	1	1	1	3	5	5	5	3	5	5	5	5	5	5	4	5	4	4	3	1	3	2	3	3	5	3	3	3	4	3	3	3	3	5	3	3	3	5	43.2848617782377	4.6	5	4	2.4	3.66666666666667	3.2	3.4	5
1	1	1	3	5	5	5	5	5	5	4	5	4	4	5	5	4	3	3	4	4	4	3	4	4	3	3	5	3	5	3	5	4	3	3	4	3	5	3	44.2192493970642	5	4.4	3.8	3.8	3.66666666666667	4	3.6	3
2	1	1	1	1	5	4	4	4	4	4	4	4	4	4	5	5	5	5	5	5	5	5	5	3	3	5	4	4	4	4	3	3	3	3	3	5	5	3	48.2024914147225	4.2	4	5	4.6	4	3.6	3.8	3
2	1	1	3	3	4	2	3	2	3	4	5	4	4	5	3	5	4	3	4	5	4	3	4	5	3	4	2	2	3	2	3	5	4	3	4	4	4	3	50.2801389911488	2.8	4.4	3.8	4.2	3	3	3.8	3
1	2	1	2	1	4	5	5	4	5	5	5	3	4	5	5	5	5	5	5	4	4	4	5	5	4	4	4	5	5	5	4	5	5	4	4	4	4	4	50.1055107596668	4.6	4.4	5	4.4	4	4.8	4.2	4
1	3	1	2	1	4	5	5	4	5	5	5	3	4	5	5	5	5	5	5	4	4	4	5	5	4	4	4	5	5	5	4	5	5	4	4	4	4	4	44.366949005331	4.6	4.4	5	4.4	4	4.8	4.2	4
1	1	1	2	1	4	5	5	4	5	5	5	3	4	5	5	5	5	5	5	4	4	4	5	5	4	4	4	5	5	5	4	5	5	4	4	4	4	4	48.8329427264267	4.6	4.4	5	4.4	4	4.8	4.2	4
1	3	1	2	2	4	5	5	4	5	5	5	3	4	5	5	5	5	5	5	4	4	4	5	5	4	4	4	5	5	5	4	5	5	4	4	4	4	4	50.9325720011088	4.6	4.4	5	4.4	4	4.8	4.2	4
1	1	1	1	1	3	3	3	5	5	5	5	5	5	5	5	5	5	5	5	5	3	3	3	3	3	5	5	5	5	5	5	3	4	3	4	5	4	3	42.4692738823513	3.8	5	5	3.4	4.33333333333333	4.6	4	3
1	1	1	2	3	4	5	4	4	3	3	4	5	5	5	5	4	5	3	3	3	4	3	5	4	4	5	5	4	4	5	3	4	3	4	4	5	5	4	50.8044345708844	4	4.4	4	3.8	4.66666666666667	4	4.2	4
1	1	1	3	1	4	4	4	5	4	4	4	4	4	4	4	4	4	4	4	4	4	4	4	4	4	3	3	3	4	4	3	4	5	4	4	3	3	5	52.3331265997791	4.2	4	4	4	3.33333333333333	3.6	3.8	5
2	1	1	1	2	4	3	4	4	5	3	4	5	3	4	2	2	2	2	3	3	3	3	2	1	2	3	3	4	3	4	4	1	5	5	5	5	5	1	56.2330857997687	4	3.8	2.2	2.4	2.66666666666667	3.2	5	1
2	1	1	2	1	5	4	4	5	3	5	3	3	4	4	3	2	2	3	3	3	4	3	3	4	4	3	3	3	3	3	2	2	3	2	3	2	4	3	47.7216230773003	4.2	3.8	2.6	3.4	3.33333333333333	2.6	2.8	3
2	1	1	2	1	4	5	4	3	5	4	5	4	1	3	4	4	4	4	4	4	4	4	4	4	4	5	3	4	3	3	4	4	4	4	3	5	5	4	56.3621051761941	4.2	3.4	4	4	4	3.6	4.2	4
2	1	1	1	1	5	5	5	5	5	5	5	5	5	5	4	3	5	3	4	3	5	4	3	5	5	3	4	3	4	1	5	4	5	4	5	5	5	5	51.0225604108748	5	5	3.8	4	4	3.4	4.8	5
2	1	1	3	2	5	5	4	5	4	1	4	2	2	4	4	3	3	4	4	3	3	3	3	5	3	4	3	4	3	4	5	5	2	3	3	4	4	4	53.0813806293291	4.6	2.6	3.6	3.4	3.33333333333333	4.2	3.2	4
1	1	1	1	1	5	4	4	4	4	5	5	4	4	5	5	5	4	4	4	5	4	4	5	4	4	3	4	4	4	4	4	4	5	4	4	3	4	4	47.8699555821576	4.2	4.6	4.4	4.4	3.66666666666667	4	4	4
1	1	1	1	1	4	5	4	4	3	3	4	5	5	5	5	5	5	5	5	5	5	5	5	4	4	4	3	4	4	3	3	4	5	4	4	4	4	3	54.4718060134234	4	4.4	5	4.8	3.66666666666667	3.6	4.2	3
1	1	1	1	1	4	5	5	4	5	5	4	5	4	4	5	5	4	4	5	4	3	3	3	4	4	4	3	4	4	3	3	4	5	4	4	4	4	4	49.1072400084501	4.6	4.4	4.6	3.4	3.66666666666667	3.6	4.2	4
2	1	1	2	2	4	5	4	4	5	4	3	4	2	5	3	4	5	4	5	4	4	4	5	5	4	4	3	5	5	3	5	5	5	4	4	4	5	4	51.5704891007538	4.4	3.6	4.2	4.4	3.66666666666667	4.6	4.4	4
2	1	1	1	2	4	3	3	4	4	3	3	4	2	5	5	4	4	4	3	4	4	4	4	4	3	4	4	4	4	4	4	4	3	3	4	4	4	4	47.6209394675792	3.6	3.4	4	4	3.66666666666667	4	3.6	4
2	3	1	5	1	5	4	4	4	4	4	4	4	3	4	4	4	4	4	4	4	4	4	4	4	3	4	4	4	3	4	4	4	3	3	4	4	4	5	54.3339114447424	4.2	3.8	4	4	3.66666666666667	3.8	3.6	5
2	3	1	5	2	5	5	5	4	5	5	5	4	4	4	4	4	4	3	3	4	4	4	4	4	3	4	4	4	3	4	4	4	3	3	4	4	4	3	47.1891807587067	4.8	4.4	3.6	4	3.66666666666667	3.8	3.6	3
1	1	1	1	1	3	5	5	5	5	5	5	5	5	5	5	5	5	5	5	5	5	1	1	4	3	3	4	3	3	4	4	4	4	3	4	3	3	4	54.0657953133963	4.6	5	5	3.2	3.33333333333333	3.6	3.4	4
2	1	1	1	1	4	4	4	4	4	4	4	4	4	4	4	4	4	4	4	4	4	1	3	4	3	4	3	3	4	3	4	4	4	3	3	4	4	4	46.1806425540508	4	4	4	3.2	3.33333333333333	3.6	3.6	4
1	1	1	1	2	4	4	4	3	3	1	4	4	4	3	4	4	4	4	3	5	4	4	4	3	4	4	3	4	4	4	4	3	3	4	4	4	3	3	51.3368206131168	3.6	3.2	3.8	4	3.66666666666667	3.8	3.6	3
2	1	1	1	1	4	3	3	4	3	4	4	4	4	3	4	4	4	4	3	4	4	3	3	3	4	4	4	4	4	4	4	3	3	4	3	4	4	4	46.9428503535463	3.4	3.8	3.8	3.4	4	3.8	3.6	4
2	1	1	1	1	4	3	4	2	2	4	4	4	4	4	4	4	4	4	4	4	4	4	4	4	4	3	4	4	4	4	4	4	4	4	3	3	3	4	47.9572606208172	3	4	4	4	3.66666666666667	4	3.4	4
2	1	1	1	1	4	4	4	4	3	3	3	3	3	4	4	4	5	2	3	1	2	3	2	2	4	3	4	4	2	2	1	2	4	4	3	3	3	4	49.4370467035686	3.8	3.2	3.6	2	3.66666666666667	2.2	3.4	4
2	1	1	1	1	4	5	4	5	5	5	4	5	5	4	4	4	4	4	3	3	3	3	3	4	4	3	3	3	4	3	4	4	4	4	3	3	3	4	48.2871390182481	4.6	4.6	3.8	3.2	3.33333333333333	3.6	3.4	4
2	1	1	1	1	4	4	5	5	5	5	4	4	3	4	4	4	4	4	4	4	4	4	4	4	4	3	3	3	4	3	4	4	4	4	3	3	3	4	48.7553639294056	4.6	4	4	4	3.33333333333333	3.6	3.4	4
1	1	1	1	5	5	4	3	4	3	4	4	4	3	4	4	4	4	4	4	4	4	4	4	5	5	4	5	5	5	5	4	5	4	5	4	4	4	3	56.7494485723459	3.8	3.8	4	4.2	4.66666666666667	4.8	4.2	3
2	1	1	2	1	4	4	4	5	4	4	4	5	5	5	4	4	4	4	4	5	5	5	5	5	5	4	5	5	5	5	4	5	4	5	5	4	4	3	46.2249021588892	4.2	4.6	4	5	4.66666666666667	4.8	4.4	3
1	1	1	2	1	5	5	5	4	5	5	5	5	5	4	5	4	5	5	5	5	4	5	5	5	5	5	4	4	3	5	4	5	4	5	4	5	4	5	49.1881154587353	4.8	4.8	4.8	4.8	4.66666666666667	4.2	4.4	5
2	1	1	1	5	5	4	5	5	5	4	5	4	5	4	5	5	4	4	4	4	1	4	4	4	5	4	5	5	5	5	5	4	4	5	4	4	5	3	51.3067864510339	4.8	4.4	4.4	3.4	4.66666666666667	4.8	4.4	3
1	1	1	2	1	3	3	3	3	4	4	4	4	4	4	5	5	5	5	4	4	4	4	4	4	5	4	5	3	4	5	4	4	4	5	5	4	5	3	42.4263192182721	3.2	4	4.8	4	4.66666666666667	4	4.6	3
1	1	1	2	1	3	3	3	3	4	4	4	4	4	4	5	5	5	5	4	4	4	4	4	4	5	4	5	3	4	5	4	4	4	5	5	4	5	5	52.7457784169855	3.2	4	4.8	4	4.66666666666667	4	4.6	5
2	1	1	1	1	5	5	5	5	5	5	5	5	5	5	5	5	5	5	5	5	5	2	1	5	5	4	5	3	5	5	5	5	4	5	5	4	5	5	54.0157453782912	5	5	5	3.6	4.66666666666667	4.6	4.6	5
2	1	1	1	1	4	4	4	4	4	5	4	4	4	4	5	4	5	5	5	5	5	5	4	4	5	4	5	5	4	5	5	3	3	3	5	5	5	4	43.2057071982902	4	4.2	4.8	4.6	4.66666666666667	4.4	4.2	4
2	1	1	5	2	5	4	3	4	4	4	4	3	3	3	3	3	3	3	3	3	3	3	3	4	4	5	5	5	5	5	5	4	4	4	4	5	4	4	52.1567431518825	4	3.4	3	3.2	4.66666666666667	4.8	4.2	4
2	1	1	1	3	4	4	4	4	4	4	4	4	4	4	4	4	4	4	4	4	4	3	1	4	4	5	5	5	5	5	5	4	4	4	4	5	4	4	50.1641658966777	4	4	4	3.2	4.66666666666667	4.8	4.2	4
2	1	1	5	1	5	5	5	5	5	1	5	1	2	5	2	4	4	2	4	4	4	4	4	4	4	5	5	5	5	5	5	4	4	4	4	5	4	4	50.8106247336532	5	2.8	3.2	4	4.66666666666667	4.8	4.2	4
1	1	1	3	1	4	4	3	5	4	5	3	2	4	4	4	3	5	1	4	5	5	5	5	4	4	5	5	5	5	3	1	3	3	2	4	4	5	5	51.700613450873	4	3.6	3.4	4.8	4.66666666666667	3.4	3.6	5
1	1	1	4	5	5	5	4	5	4	5	5	5	5	5	5	5	5	5	5	4	4	4	5	4	4	5	5	5	5	4	4	4	4	4	4	5	5	4	52.5802817791327	4.6	5	5	4.2	4.66666666666667	4.4	4.4	4
2	1	1	1	1	3	5	3	4	3	2	4	3	1	5	2	3	4	3	3	3	4	4	3	4	4	5	5	5	5	5	5	4	4	4	5	5	5	4	50.6351714012766	3.6	3	3	3.6	4.66666666666667	4.8	4.6	4
2	1	1	1	1	3	3	3	4	4	3	3	3	3	3	3	3	3	3	3	3	3	3	3	4	4	5	5	5	5	5	5	4	4	4	5	5	5	4	51.5320963138583	3.4	3	3	3.2	4.66666666666667	4.8	4.6	4
2	1	1	1	1	5	4	5	4	4	4	4	4	4	4	4	4	4	4	4	4	4	3	2	4	4	5	5	4	5	4	5	4	4	4	5	5	5	3	49.4769622387027	4.4	4	4	3.4	4.66666666666667	4.4	4.6	3
2	1	1	2	1	5	5	5	5	5	5	5	5	5	5	5	5	5	5	5	5	5	5	5	4	4	5	5	5	5	5	5	4	4	4	5	5	5	4	46.2804269912246	5	5	5	4.8	4.66666666666667	4.8	4.6	4
2	1	1	2	2	5	5	5	5	5	5	5	5	5	5	5	5	5	5	5	5	5	5	5	4	4	5	5	5	5	5	5	4	4	4	5	5	5	5	47.5046589724772	5	5	5	4.8	4.66666666666667	4.8	4.6	5
1	1	1	3	1	5	4	4	5	4	4	4	3	3	5	5	4	4	5	5	4	3	5	5	4	4	5	5	4	4	5	5	4	5	4	4	5	3	4	54.1468787819922	4.4	3.8	4.6	4.2	4.66666666666667	4.4	4.2	4
2	1	1	2	2	5	5	5	4	4	1	5	1	1	5	5	5	5	4	4	4	4	4	5	5	5	4	4	4	4	4	4	5	5	5	4	4	4	2	54.5175249960189	4.6	2.6	4.6	4.4	4.33333333333333	4.2	4.4	2
2	2	1	1	3	4	4	4	4	4	4	4	4	4	4	5	5	4	4	4	5	5	5	4	5	5	4	4	2	2	2	3	5	5	5	5	4	4	3	52.1894736981678	4	4	4.4	4.8	4.33333333333333	2.8	4.6	3
1	1	1	1	3	4	4	4	4	5	1	4	1	1	4	5	5	5	5	5	5	5	5	5	5	5	4	4	4	4	4	4	5	5	5	5	4	4	3	55.1836769713802	4.2	2.2	5	5	4.33333333333333	4.2	4.6	3
2	1	1	5	1	3	3	3	3	3	3	3	3	3	3	3	3	3	3	3	3	3	3	3	3	2	3	3	3	3	3	4	3	5	5	5	5	5	2	52.6005878393626	3	3	3	3	2.66666666666667	3.2	5	2
2	1	1	5	3	3	5	5	5	5	5	5	5	5	5	5	5	5	5	5	5	5	5	5	3	2	3	3	3	3	3	4	3	3	2	3	3	4	4	50.2570036861819	4.6	5	5	4.6	2.66666666666667	3.2	3	4
2	1	1	1	1	5	5	4	4	4	4	4	4	4	4	5	4	4	4	2	3	3	3	3	4	3	3	3	3	3	3	3	4	4	3	3	3	3	4	50.7592308175152	4.4	4	3.8	3.2	3	3.2	3.2	4
2	1	1	1	1	5	4	4	3	3	3	4	3	4	4	4	4	4	4	4	4	4	4	4	4	3	4	4	3	4	4	4	4	4	3	4	4	3	4	47.212373100423	3.8	3.6	4	4	3.66666666666667	3.8	3.6	4
2	1	1	1	1	5	5	5	4	5	5	5	5	4	5	4	4	5	4	4	4	4	4	4	4	3	4	4	3	4	4	4	4	4	3	4	4	3	3	48.7126511621845	4.8	4.8	4.2	4	3.66666666666667	3.8	3.6	3
2	1	1	1	1	5	5	5	4	3	5	4	4	4	4	4	4	4	4	4	4	4	4	3	4	3	4	4	4	4	4	4	4	4	3	4	4	4	4	46.3914563814286	4.4	4.2	4	3.8	3.66666666666667	4	3.8	4
2	1	1	1	5	4	5	5	5	5	4	4	4	4	4	4	4	4	4	4	4	4	1	1	4	3	4	4	3	4	4	3	4	4	3	4	4	4	5	47.771513215474	4.8	4	4	2.8	3.66666666666667	3.6	3.8	5
1	1	1	1	1	4	5	5	5	5	5	5	5	5	5	5	5	5	5	5	5	5	3	2	4	4	4	4	4	4	5	4	4	3	4	4	4	3	4	52.505258613351	4.8	5	5	3.8	4	4.2	3.6	4
2	1	1	1	1	4	4	4	4	4	4	5	4	4	5	4	4	4	4	4	3	4	4	4	4	4	4	4	4	4	4	4	4	3	4	4	4	4	4	56.4057000750813	4	4.4	4	3.8	4	4	3.8	4
2	1	1	2	1	5	4	4	4	4	4	4	4	4	4	4	4	4	4	4	4	4	3	1	5	4	4	4	4	4	4	4	5	3	4	4	4	4	4	52.6283655192127	4.2	4	4	3.4	4	4.2	3.8	4
2	1	1	1	1	5	5	4	5	4	5	5	4	4	4	4	4	4	4	3	4	4	4	4	5	4	4	4	4	4	5	4	5	3	4	4	4	4	1	49.2639356066313	4.6	4.4	3.8	4.2	4	4.4	3.8	1
2	1	1	4	2	5	5	5	4	5	4	4	4	4	5	4	4	3	4	3	4	3	4	4	4	4	4	4	4	4	4	4	4	3	4	4	4	4	4	50.9283572653958	4.8	4.2	3.6	3.8	4	4	3.8	4
1	1	1	2	1	5	5	3	5	5	5	5	4	4	4	4	4	4	4	4	3	3	4	4	4	4	4	4	4	5	5	5	4	3	4	4	4	4	4	50.7058611638166	4.6	4.4	4	3.6	4	4.6	3.8	4
2	1	1	1	1	5	5	5	5	5	5	5	5	5	5	4	4	4	4	4	4	4	4	4	4	4	4	4	4	4	4	4	4	3	4	4	4	4	5	51.6397111136855	5	5	4	4	4	4	3.8	5
2	1	1	1	3	5	4	4	3	3	3	5	4	4	4	4	4	4	4	4	4	4	2	2	4	4	5	5	4	4	5	5	4	5	4	5	5	5	4	44.8522117299095	3.8	4	4	3.2	4.66666666666667	4.4	4.8	4
2	1	1	1	1	5	5	5	5	5	1	5	5	5	5	5	5	5	5	1	5	5	5	5	5	5	5	5	4	4	5	4	5	4	5	5	5	5	3	48.5920530973027	5	4.2	4.2	5	5	4.4	4.8	3
2	1	1	1	1	5	5	4	4	4	4	4	4	4	4	4	3	2	4	4	4	2	4	4	3	3	3	4	4	5	4	4	3	3	3	3	3	3	4	46.0046055664646	4.4	4	3.4	3.4	3.33333333333333	4	3	4
1	3	1	3	2	5	5	5	5	5	5	5	5	5	5	5	5	5	5	5	3	3	3	4	5	3	3	4	3	4	5	4	5	3	3	3	3	3	4	50.5527217065212	5	5	5	3.6	3.33333333333333	4.2	3	4
2	1	1	1	1	5	5	5	5	5	5	5	5	5	5	3	3	3	4	3	3	3	3	3	3	3	3	4	4	4	4	4	3	3	3	3	3	3	3	50.1427716546203	5	5	3.2	3	3.33333333333333	3.8	3	3
2	1	1	1	1	5	5	5	5	5	5	5	5	5	5	3	3	3	4	3	3	3	3	3	3	3	3	4	4	4	4	4	3	3	3	3	3	3	4	47.2413807448538	5	5	3.2	3	3.33333333333333	3.8	3	4
2	1	1	1	1	5	5	5	5	5	5	4	4	4	4	5	5	4	3	4	4	4	3	4	4	3	3	4	4	4	4	4	4	3	3	3	3	3	2	47.1794422378555	5	4.2	4.2	3.8	3.33333333333333	4	3	2
2	1	1	1	2	4	5	3	3	4	1	4	1	1	5	2	3	3	3	3	3	3	3	3	3	3	3	3	3	3	3	3	3	3	3	4	3	3	4	48.7971575031357	3.8	2.4	2.8	3	3	3	3.2	4
1	1	1	1	1	2	3	2	2	2	4	4	4	4	4	2	2	2	3	3	3	3	3	3	2	3	3	2	2	2	3	3	3	3	3	3	3	4	2	49.6560009510577	2.2	4	2.4	2.8	2.66666666666667	2.6	3.2	2
2	1	1	1	5	4	4	4	4	2	3	4	4	4	4	4	4	4	4	4	3	3	4	3	2	3	3	3	3	3	3	3	2	3	3	4	3	4	3	53.1075037661255	3.6	3.8	4	3	3	2.8	3.4	3
1	1	1	1	1	4	5	4	4	4	4	4	4	3	5	5	5	4	5	3	3	4	4	5	5	4	4	3	4	5	4	4	5	4	4	4	4	4	5	54.5604092925705	4.2	4	4.4	4.2	3.66666666666667	4.4	4	5
2	1	1	1	1	5	5	5	5	5	5	5	5	5	5	4	4	4	4	3	4	4	4	4	5	4	4	5	3	4	4	4	5	4	4	4	4	4	4	49.9403560910429	5	5	3.8	4.2	4.33333333333333	4	4	4
1	1	1	1	4	4	4	3	5	5	2	5	4	5	5	4	4	4	4	3	2	2	3	4	4	4	4	4	5	4	5	5	4	4	4	5	4	4	4	54.9551278687243	4.2	4.2	3.8	3	4	4.6	4.2	4
1	1	1	2	1	4	4	5	5	5	4	4	4	4	5	5	4	4	4	4	4	4	4	4	4	4	5	4	4	4	4	4	4	4	4	4	5	4	4	45.8714010933577	4.6	4.2	4.2	4	4.33333333333333	4	4.2	4
2	1	1	1	4	5	4	5	5	5	3	5	1	4	5	5	4	5	5	5	3	4	4	4	4	4	5	4	5	4	5	4	4	4	4	4	5	4	5	46.8397954192363	4.8	3.6	4.8	3.8	4.33333333333333	4.4	4.2	5
1	1	1	1	1	5	4	4	4	4	4	4	4	4	4	4	4	4	4	4	4	4	2	2	5	4	4	5	4	4	5	5	5	4	4	4	4	5	5	56.8458648207192	4.2	4	4	3.4	4.33333333333333	4.6	4.2	5
2	1	1	1	1	5	5	5	4	5	5	5	4	5	5	4	3	4	4	4	4	3	5	4	4	4	4	5	4	4	4	5	4	4	4	4	4	5	4	49.7929612434791	4.8	4.8	3.8	4	4.33333333333333	4.2	4.2	4
2	1	1	1	1	5	5	5	4	5	5	5	4	5	5	4	3	4	4	4	4	3	5	4	4	4	4	5	4	4	4	5	4	4	4	4	4	5	4	50.773652835768	4.8	4.8	3.8	4	4.33333333333333	4.2	4.2	4
2	1	1	5	1	5	5	4	5	5	5	5	5	5	5	5	5	5	5	5	5	5	5	5	5	5	5	4	5	5	5	5	5	4	4	1	1	1	5	42.8108047496552	4.8	5	5	5	4.66666666666667	5	2.2	5
2	1	1	1	1	4	4	4	4	4	4	4	4	4	4	4	4	4	4	4	3	3	5	5	5	5	5	4	3	3	3	3	3	3	5	5	4	4	4	47.9335092630133	4	4	4	4.2	4.66666666666667	3	4.2	4
1	1	1	5	1	5	5	5	4	5	4	4	4	4	4	5	5	5	5	5	3	4	5	4	4	5	5	4	5	3	5	5	4	5	5	5	5	5	5	48.8529602297266	4.8	4	5	4	4.66666666666667	4.4	5	5
2	1	1	1	1	1	1	1	1	1	4	4	4	4	4	1	1	1	1	1	1	1	1	1	1	1	1	1	5	5	5	5	5	1	1	1	1	1	5	46.4467599526729	1	4	1	1	1	5	1	5
1	1	1	2	5	1	1	1	1	1	4	4	4	4	4	1	1	1	1	1	2	1	1	1	1	1	1	1	5	5	5	5	5	1	1	1	1	1	4	52.1503276269672	1	4	1	1.2	1	5	1	4
1	2	1	5	5	1	1	1	1	1	4	4	4	4	4	1	1	1	1	1	1	1	1	1	1	1	1	1	5	5	5	5	5	1	1	1	1	1	4	49.4851647772669	1	4	1	1	1	5	1	4
1	1	1	4	2	1	1	2	1	1	4	4	4	4	4	1	1	1	1	5	3	2	3	3	1	1	1	1	5	5	5	5	5	1	1	1	1	1	4	51.5393337232124	1.2	4	1.8	2.4	1	5	1	4
2	1	1	1	4	5	5	5	5	5	5	5	5	4	5	5	4	5	4	4	4	4	4	4	4	3	3	3	4	3	2	5	5	5	5	5	5	4	4	48.6456219569763	5	4.8	4.4	4	3	3.8	4.8	4
2	1	1	4	1	4	4	4	3	3	4	3	4	4	3	3	3	4	4	4	4	4	4	4	4	4	4	4	4	4	4	4	4	4	4	4	4	4	4	53.2116482726266	3.6	3.6	3.6	4	4	4	4	4
1	1	1	1	1	4	3	4	3	4	4	4	4	4	4	5	4	4	4	4	3	3	3	4	3	4	4	4	3	3	3	3	3	4	4	4	4	4	3	51.6703713406883	3.6	4	4.2	3.2	4	3	4	3
2	2	1	3	1	4	4	4	4	4	4	4	4	4	4	4	4	4	4	4	1	1	1	1	4	4	4	4	4	4	4	4	4	4	4	4	4	4	4	46.5668103509404	4	4	4	1.6	4	4	4	4
2	1	1	5	1	4	4	4	4	4	4	4	4	4	4	2	2	4	4	2	2	4	4	4	4	4	4	4	4	4	4	4	4	4	4	4	4	4	4	53.1227364620629	4	4	2.8	3.6	4	4	4	4
2	1	1	2	5	4	4	4	4	4	4	4	4	4	4	4	4	4	4	3	4	4	4	4	4	4	4	4	3	4	4	4	4	4	4	4	4	4	1	51.1156463975205	4	4	3.8	4	4	3.8	4	1
2	1	1	1	1	5	5	4	4	4	4	4	4	5	5	4	5	5	5	5	5	4	5	5	4	4	4	4	4	4	4	4	4	4	4	4	4	4	4	49.8981387090172	4.4	4.4	4.8	4.6	4	4	4	4
2	1	1	1	1	5	5	4	4	4	4	4	4	5	5	4	5	5	5	5	5	4	5	5	4	4	4	4	4	4	4	4	4	4	4	4	4	4	4	52.2015471628822	4.4	4.4	4.8	4.6	4	4	4	4
2	1	1	5	1	5	5	4	4	4	5	4	4	4	3	4	4	4	4	4	4	4	4	4	4	4	4	4	4	4	4	4	4	4	4	4	4	4	5	49.8832052723587	4.4	4	4	4	4	4	4	5
1	1	1	1	1	5	5	4	4	4	4	4	4	4	5	5	5	4	4	4	4	4	4	4	4	4	4	4	4	4	4	4	4	4	4	4	4	4	4	46.1332577857771	4.4	4.2	4.4	4	4	4	4	4
2	1	1	1	1	5	5	5	4	4	4	5	4	4	4	4	5	4	5	4	4	4	4	4	4	4	4	4	4	4	4	4	4	4	4	4	4	4	4	49.1643445765016	4.6	4.2	4.4	4	4	4	4	4
2	1	1	2	1	5	5	5	4	4	4	5	4	4	4	5	4	4	4	4	4	4	4	4	4	4	4	4	4	4	4	4	4	4	4	4	4	4	4	54.3053733089161	4.6	4.2	4.2	4	4	4	4	4
2	1	1	1	1	4	2	4	5	4	4	4	4	4	4	4	4	4	4	4	4	4	4	4	4	4	4	4	4	4	4	4	4	4	4	4	4	4	4	52.8517005048293	3.8	4	4	4	4	4	4	4
2	1	1	2	1	4	4	4	5	4	4	4	4	4	4	4	4	4	5	5	5	5	4	4	4	4	4	4	4	4	4	4	4	4	4	4	4	4	4	54.1875810033576	4.2	4	4.4	4.4	4	4	4	4
2	1	1	1	2	5	4	4	5	4	5	5	5	5	5	5	5	5	4	2	4	4	4	4	4	4	4	4	4	4	4	4	4	4	4	4	4	4	3	49.4459473895591	4.4	5	4.2	4	4	4	4	3
2	1	1	3	2	4	5	4	5	4	1	5	4	3	5	5	4	4	2	2	4	4	4	5	4	4	4	4	4	5	5	3	4	4	4	4	4	4	4	44.2592646094424	4.4	3.6	3.4	4.2	4	4.2	4	4
2	1	1	1	1	4	5	4	4	5	4	4	4	3	4	4	4	4	4	5	4	4	4	4	4	4	4	4	4	4	5	5	4	4	4	4	4	4	4	52.5398598125357	4.4	3.8	4.2	4	4	4.4	4	4
2	1	1	5	2	4	4	5	4	5	4	5	3	2	4	3	3	4	3	3	3	3	3	3	4	4	4	4	3	3	3	3	4	4	4	4	4	4	4	53.0002747056725	4.4	3.6	3.2	3.2	4	3.2	4	4
2	1	1	2	1	4	5	4	5	5	5	5	4	5	5	4	4	5	5	4	4	4	4	4	5	4	4	4	4	5	4	3	5	4	4	4	4	4	5	52.7202906072416	4.6	4.8	4.4	4.2	4	4.2	4	5
2	1	1	2	2	5	4	5	5	5	5	5	5	5	5	4	4	4	4	4	4	4	4	4	4	4	4	4	4	4	4	4	4	4	4	4	4	4	4	49.4244141252924	4.8	5	4	4	4	4	4	4
2	1	1	3	1	5	5	5	5	5	5	5	5	5	5	4	4	4	4	5	4	5	3	4	4	4	4	4	4	4	4	4	4	4	4	4	4	4	3	45.870465486765	5	5	4.2	4	4	4	4	3
1	1	1	2	2	5	5	5	5	5	5	5	5	5	5	5	5	5	5	5	4	4	4	4	4	4	4	4	4	4	4	3	4	4	4	4	4	4	4	52.7957562754549	5	5	5	4	4	3.8	4	4
2	1	1	2	2	5	5	5	5	5	5	5	5	5	5	5	5	5	4	5	4	4	4	4	5	4	4	4	4	4	4	4	5	4	4	4	4	4	4	50.5623488449517	5	5	4.8	4.2	4	4.2	4	4
2	1	1	1	1	5	5	5	5	5	5	4	4	4	5	4	4	4	4	4	4	3	4	4	4	4	4	4	4	4	4	4	4	4	4	4	4	4	4	47.8725644559983	5	4.4	4	3.8	4	4	4	4
2	1	1	2	2	5	5	5	5	5	5	5	5	5	4	4	4	4	4	4	4	4	4	4	4	4	4	4	4	4	4	4	4	4	4	4	4	4	4	47.0068049772114	5	4.8	4	4	4	4	4	4
2	1	1	2	3	5	5	5	5	5	5	4	4	4	5	4	4	4	4	4	4	4	4	4	4	4	4	4	4	4	4	4	4	4	4	4	4	4	4	50.0670903664652	5	4.4	4	4	4	4	4	4
1	1	1	3	1	5	5	5	4	3	5	5	5	5	5	5	5	5	5	5	5	5	5	4	5	4	4	4	4	4	4	3	5	4	4	4	4	5	4	51.7562683433517	4.4	5	5	4.8	4	4	4.2	4
1	1	1	3	1	5	5	5	4	3	5	5	5	5	5	5	5	5	5	5	5	5	5	4	5	4	4	4	4	4	4	3	5	4	4	4	4	5	4	52.7357952261165	4.4	5	5	4.8	4	4	4.2	4
2	1	1	1	1	4	4	3	4	4	4	4	4	4	4	4	4	4	4	4	4	4	1	1	4	4	4	4	5	4	5	5	4	4	4	4	4	5	2	48.2211275184429	3.8	4	4	2.8	4	4.6	4.2	2
2	1	1	2	1	4	4	4	4	4	4	4	4	4	2	3	3	4	5	3	2	5	4	5	4	4	4	4	3	4	4	4	4	4	4	4	4	5	4	49.7386898110261	4	3.6	3.6	4	4	3.8	4.2	4
1	1	1	5	1	4	4	4	4	4	4	4	4	4	4	4	4	4	4	4	4	4	4	5	4	4	4	4	4	5	5	5	4	4	4	4	4	5	4	43.6329080327594	4	4	4	4.2	4	4.6	4.2	4
1	1	1	1	1	1	5	4	4	4	4	4	4	4	4	4	4	4	4	4	4	4	4	4	2	5	5	5	3	3	3	3	2	2	2	2	3	2	4	54.6515524196147	3.6	4	4	3.6	5	2.8	2.2	4
1	1	1	2	1	2	2	3	3	2	4	3	4	3	3	4	3	3	3	3	3	5	3	5	2	5	5	5	3	2	2	3	2	2	3	2	3	2	3	48.6130129389014	2.4	3.4	3.2	3.6	5	2.4	2.4	3
1	1	1	2	1	4	4	5	2	5	1	5	1	4	4	3	4	4	3	2	4	4	4	5	5	5	5	5	5	5	3	3	2	4	3	4	3	2	5	53.1022356966847	4	3	3.2	4.4	5	3.6	3.2	5
2	1	1	5	1	5	4	4	4	4	4	4	4	4	4	4	4	4	4	4	4	4	3	2	5	5	5	5	5	5	5	4	5	5	5	5	5	5	3	51.9034430402182	4.2	4	4	3.6	5	4.8	5	3
2	1	1	3	2	5	5	4	5	5	4	5	5	4	5	5	4	4	4	5	5	5	5	5	5	5	5	5	5	5	5	5	5	5	5	5	5	5	4	47.8195844833018	4.8	4.6	4.4	5	5	5	5	4
2	1	1	5	1	5	5	5	5	5	5	5	5	5	5	5	5	5	5	5	5	5	5	5	5	5	5	5	5	5	5	3	5	5	5	5	5	5	1	51.3384298156562	5	5	5	5	5	4.6	5	1
2	1	1	4	1	5	5	5	5	5	1	5	5	5	5	5	5	5	5	5	5	5	5	5	5	5	5	5	5	5	5	5	5	5	5	5	5	5	4	53.6143905360502	5	4.2	5	5	5	5	5	4
1	1	1	1	2	5	5	5	5	5	4	4	4	4	4	4	4	5	5	5	5	5	5	5	5	5	5	5	5	5	5	5	5	5	5	5	5	5	3	58.322008241808	5	4	4.6	5	5	5	5	3
2	1	1	1	1	5	5	5	5	5	5	5	4	3	5	5	5	5	5	4	5	5	5	5	5	5	5	5	5	5	5	5	5	5	5	5	5	5	4	49.5044471006587	5	4.4	4.8	5	5	5	5	4
